# Supplementary material for: Attenuation of Progressive Hearing Loss in DBA/2J Mice by Reagents that Affect Epigenetic Modifications Is Associated with Up-Regulation of the Zinc Importer Zip4
Source: PLoS One. 2015 Apr 14;10(4):e0124301. doi: 10.1371/journal.pone.0124301 (PMC4397065; doi:10.1371/journal.pone.0124301)
Supplement: S1 Table — (XLSX) [file pone.0124301.s007.xlsx]

## Sheet: Sheet1
S1 Table. Primers used in this study
Method	Target gene	Forward (5’–3’)	Reverse (5’–3’)
RT-PCR
	Hdac1	ATTCCTGCGTTCTATTCGCCCAGA	TTAGCAGTTCCAGGATGGCCAGGA
	Hdac2	GCGTACAGTCAAGGAGGCGGC	GCTTCATGGGATGACCCTGGCC
	Hdac3	ACGACCCCGATGTGGGCAAC	GCTGGGAGGCCTGGTAAGG
	Hdac4	CAGAACGCACAGGCCCTGCA	GCCTGGTGCTCACGGAGCTC
	Hdac5	ACTCTCCCAACGAGTCGGCAGA	CCCCATGGAGCTGGGCATGG
	Hdac6	CGTTCCGGGCGCAGATTAGAGAG	TCCGCTAGATTGGGGCTGGAGT
	Hdac7	CAGTCGCTCTGCAGCCTCCG	GCAGGTCCATGGGTTGGGGC
	Hdac8	TGGGCATTCACTACCCCCGGTT	CAGGCACTGGGCAGCTGTGAT
	Hdac9	ACTGGAGCAGCAGAGGCAAGA	GTGGTGGGCAGCCGTGTACC
	Hdac10	TGAGTGCCCAGAGCGCCTGA	GCCAGCCGGGCACAGTGAAA
	Hdac11	AATGGGGCAAGGTGATCAAC	AGCCACCACCAACATTGATG
	Gapdh	AAATGGTGAAGGTCGGTGTG	TGAAGGGGTCGTTGATGG
qRT-PCR
	Dnmt1	ATGCGCACTGGTTCTGCGCT	TCAGCCCCAGGCAGTGTGGT
	Dnmt3a (3a1, 3a2)	ATGACCTCTCCATTGTCAAC	TCTCAAAGAGCCAGAAGAAG
	Dnmt3b (3b1-3b5)	GGAACTGTTAAGCATGAAGG	GCAGGATTGACGTTAGAGAG
	Gapdh	AAATGGTGAAGGTCGGTGTG	TGAAGGGGTCGTTGATGG
	Hdac1	TGTTCCAGCCTAGTGCAGTG	CACACTTGGCGTGTCCTTTG
	Hdac2	AAACTTTTAACTTGCCATTGCTGAT	TGGCAACTCATTGGGAATTTC
	Otx1	GAGTCCAGAGTCCAGGTTTGG	GCCGGGTTTTCGTTCCATTC
	Zip4	CGTTCAGACTTGGTGGCAGA	CCCGTCAGCGAAGTTGTGTA
	Calca	AGGGCTCTAGCTTGGACAGC	TCTTGCCAGGTGCTTCAACC
	Pold3	ACATTCTTGCCACAAGGTTGC	GGCCCACTGTCCTTTAGCAT
	Hspa1b	GTGCACTGTACCAGGGGATTAT	CCCAGGCTACTGGAACACTG
	Serpinh1	CTCACAGGTCCTCTGTGGT	CAAGAGGCATAAGGTGCCCA
	Gabra1	CACCATGAGGTTGACCGTGA	CTACAACCACTGAACGGGCT
	Gabrb2	TTCTTTGGGAGAGGACCCCA	TGGGGGTCCATCTTGTTGAC
