# Supplementary material for: Attenuation of Progressive Hearing Loss in DBA/2J Mice by Reagents that Affect Epigenetic Modifications Is Associated with Up-Regulation of the Zinc Importer Zip4
Source: PLoS One. 2015 Apr 14;10(4):e0124301. doi: 10.1371/journal.pone.0124301 (PMC4397065; doi:10.1371/journal.pone.0124301)
Supplement: S2 Table — (XLSX) [file pone.0124301.s008.xlsx]

## Sheet: Sheet2
S2 Table. Genes with significantly higher levels of transcripts in M+V-treated cochleae than in control cochleae
Gene Symbol	Ratio (M+V/ctrl)*	p (Welch's t-Test)
Otx1**	2.22846	0.0374224
Slc39a4	2.09608	0.0112359
Tbc1d2	1.97906	0.00516567
Rpl23	1.9589	0.011698
Tmem170	1.93801	0.0239151
Calca	1.88785	0.00497746
Sumf1	1.86266	0.0491627
Pold3	1.83834	0.00363909
9030619P08Rik	1.80476	0.029146
Dnahc7a	1.7564	0.0226982
3300002P09Rik	1.7318	0.0118784
Hspa1b	1.72239	0.00723984
Aox3	1.71632	0.0455264
Erbb2ip	1.69009	0.000451007
Adig	1.67686	0.0474191
Serpinh1	1.66268	0.049846
Ntf5	1.65654	0.0194223
Fn3krp	1.6534	0.0167654
Klf6	1.65072	0.019716
AU019752	1.62773	0.0271203
Rpl37	1.6194	0.0385444
Fam82b	1.59712	0.011478
Slc35d3	1.5922	0.0359591
Pde5a	1.59186	0.0264852
Emx2	1.58968	0.0138789
Tjp3	1.57185	0.00515792
4833438C02Rik	1.57051	0.0344437
C1qtnf1	1.56998	0.0226482
1700019G17Rik	1.56236	0.0316456
Cxcl5	1.55381	0.0375612
Dnase2a	1.55093	0.0424635
Nhej1	1.55008	0.0356434
Zfp516	1.54955	0.000870105
Hspa1b	1.545	0.0358388
Galntl4	1.54161	0.0119786
Aldh2	1.54144	0.0443855
2810025M15Rik	1.52859	0.0375292
Preb	1.52629	0.00108089
Pdlim5	1.52388	0.0460484
Fmo5	1.5212	0.0408606
Trpm6	1.51661	0.0317775
Alkbh4	1.51557	0.0282148
D14Ertd449e	1.51519	0.0383107
BC001981	1.508	0.0420896
Slc7a6os	1.50083	0.00884702
Ripply3	1.50045	0.0118189
4921517L17Rik	1.49948	0.0216647
Zfp787	1.49831	0.0491422
Rab3d	1.49829	0.00626489
Tnfrsf19	1.49797	0.00247326
* M+V, L-methionine and valproic acid; ctrl; control vehicle.
** Genes validated by qRT-PCR are shown in bold.
