# Supplementary material for: Attenuation of Progressive Hearing Loss in DBA/2J Mice by Reagents that Affect Epigenetic Modifications Is Associated with Up-Regulation of the Zinc Importer Zip4
Source: PLoS One. 2015 Apr 14;10(4):e0124301. doi: 10.1371/journal.pone.0124301 (PMC4397065; doi:10.1371/journal.pone.0124301)
Supplement: S3 Table — (XLSX) [file pone.0124301.s009.xlsx]

## Sheet: Sheet2
S3 Table. Genes with significantly lower levels of transcripts in M+V-treated cochleae than in control cochleae
Gene Symbol	Ratio (M+V/ctrl)*	p (Welch'st-test)
Gabra1**	0.121661	0.0286844
Fstl5	0.163786	0.0305586
Gabrb2	0.276708	0.0164828
Kcnd2	0.277809	0.021992
Slitrk4	0.283398	0.023522
Gap43	0.286712	0.0386232
Slc25a31	0.37373	0.0342549
Cacnb4	0.405574	0.0129162
6330527O06Rik	0.417894	0.0464599
B3galt2	0.428798	0.0411169
Mageb16	0.453798	0.0272707
Rbl1	0.462658	0.0224599
Scn1a	0.464236	0.0327334
Cadm2	0.473759	0.0152956
Pcdh8	0.477872	0.0084408
A530030E21Rik	0.48201	0.0127892
Clip1	0.483896	0.0334308
Rictor	0.492119	0.00257215
Hs6st2	0.492704	0.039998
Tbx15	0.49291	0.000489768
Slc39a12	0.495778	0.0397359
Malat1	0.500984	0.013702
Rbm39	0.506469	0.0225325
Xaf1	0.509028	0.00010795
Myt1l	0.50975	0.0193163
Zfp804a	0.517503	0.0319017
Jam2	0.522738	0.0283787
Zc3hav1	0.523102	0.0217841
Arhgef18	0.523645	0.00410078
6330563C09Rik	0.52865	0.0191165
Slc7a10	0.529721	0.015166
Galnt13	0.530554	0.0296171
Herc1	0.532412	0.00376056
Slc4a4	0.533654	0.0322772
Armc8	0.535205	0.00119352
Mar3	0.535407	0.0178559
6720454L07Rik	0.536276	0.00525874
Nptx1	0.539074	0.0269366
Bai3	0.540766	0.0151458
Dzip3	0.541272	0.000398108
Arhgap5	0.542299	0.0200835
Sep3	0.542344	0.00555618
Tra2b	0.54418	0.00897816
Dpt	0.545951	0.0151213
Pcf11	0.548256	0.0219383
Zfp644	0.549428	0.0130491
Fam13b	0.552419	0.0447642
Bach2	0.553191	0.0485654
Ankfy1	0.5549	0.00318195
H2-Ob	0.555267	0.0389862
Ccdc76	0.557758	0.00555412
Nrxn1	0.559498	0.0254818
Rbfox1	0.560135	0.0324683
Slitrk2	0.560542	0.040642
Atp2b2	0.563565	0.0414367
Nktr	0.56581	0.00458655
9430047L24Rik	0.566763	0.0101952
Gabra4	0.566814	0.0295012
Ighv14-2	0.567131	0.0159149
St8sia3	0.567299	0.0160705
Ildr2	0.567328	0.0124046
Shisa3	0.568095	0.0105988
2900055J20Rik	0.568141	0.0234342
Srrm1	0.569188	0.0120042
Astn1	0.571622	0.0243431
Syn2	0.574172	0.027154
Akap13	0.574861	0.0147182
E030016H06Rik	0.578017	0.00367347
Negr1	0.578928	0.0192773
Dlx2	0.579204	0.0153239
Rhoh	0.579822	0.00616558
Smc2	0.58027	0.0448693
Cenpe	0.581216	0.0355203
Eif3a	0.58303	0.0241274
2310035P21Rik	0.583926	0.012237
Atrx	0.584029	0.0155179
Gria2	0.584784	0.0478182
Cdk14	0.587373	0.00874264
Rtn4	0.587493	0.0342045
Kcng4	0.587722	0.0133618
Mapk11	0.588566	0.00821484
Ankrd12	0.591615	0.0105343
Cd47	0.593064	0.0206077
Tcerg1	0.593207	0.00416683
Cplx2	0.595917	0.0016508
Pdik1l	0.59601	0.011674
Rfc1	0.597694	0.000838449
Bod1l	0.598147	0.0201699
Cd22	0.598338	0.03616
Mtap1b	0.600126	0.0445292
Mmrn2	0.600133	0.00776468
Phf20l1	0.601075	0.00253739
H2-Ab1	0.602915	0.0074122
ND5	0.604084	0.0128246
2310050P20Rik	0.604364	0.017738
Mar2	0.605739	0.0220932
Smarcc1	0.607268	0.0104605
5830474E16Rik	0.607799	0.0271911
5730507A11Rik	0.608812	0.0421994
Fzd2	0.610878	0.00938449
Zc3h15	0.611201	0.0182424
Ddx6	0.611852	0.00818733
Slc1a5	0.614136	0.00234255
Fubp1	0.614495	0.0130135
Epb4.1	0.615221	0.00285084
Zfp800	0.616067	0.00261557
2810474O19Rik	0.616141	0.00283484
Cnot4	0.616335	0.00083751
Nucks1	0.617132	0.0277564
Rock1	0.617531	0.0216236
6430704M03Rik	0.617743	0.0130831
H2-Oa	0.617901	0.0150043
Aff3	0.618951	0.00181728
4930447C04Rik	0.619071	0.0316578
Arxes1/2	0.619166	0.042732
2700050L05Rik	0.619896	0.000337088
Ccdc136	0.621492	0.000838609
Ankrd11	0.621604	0.000923517
Rsf1	0.622573	0.0076729
Ccar1	0.622933	0.00671814
Zfp882	0.623017	0.00328536
Adora1	0.623613	0.0398539
Rif1	0.623946	0.0137602
Inpp5f	0.62415	0.00424605
Prpf38b	0.624656	0.00529533
Grik3	0.626251	0.04814
Hecw2	0.626405	0.000523531
Pnpt1	0.629337	0.00322412
Mbd5	0.629648	0.0438676
H2-Aa	0.630348	0.0239601
Pla2g4e	0.630435	0.01684
Cpeb3	0.630504	0.0150626
Nrip3	0.630776	0.0345273
Arhgef7	0.632284	0.0228098
9530019H20Rik	0.633179	0.00594031
Bend6	0.633982	0.0368265
Akap9	0.634578	0.0158361
Gpc6	0.635197	0.00668802
Rb1cc1	0.635276	0.0257288
Crxos1	0.636312	0.00971527
Dhx30	0.637125	0.00870672
Endod1	0.639982	0.00246803
Scai	0.641255	0.023427
B930053N05Rik	0.641698	0.0280236
8030497O21Rik	0.641722	0.000731788
Msi2	0.642155	0.005422
Ttc14	0.642254	0.00121624
Ctnna2	0.642591	0.040553
Wdfy3	0.642716	0.0123467
Jak1	0.643173	0.013841
Baz1b	0.643449	0.0063791
Snap25	0.643773	0.0340643
Ankrd32	0.644255	0.00687049
Rian	0.645054	0.0301515
Itsn2	0.645073	0.0126665
Lpp	0.646237	0.0290354
Gnas	0.646421	0.00637995
Plp1	0.647226	0.00887284
Abcb10	0.647443	0.0438251
Mkrn1	0.647976	0.0444514
Mbp	0.64871	0.0374069
Etnk1	0.649331	0.00118911
Ptar1	0.649715	0.0452817
Fam171b	0.650174	0.0183848
B830032F12	0.650177	0.0418952
Mis18bp1	0.650249	0.0157131
Kitl	0.650441	0.000192363
Peg3	0.651521	0.0151695
Snapc3	0.652678	0.000424648
Hmmr	0.653181	0.00597489
C78505	0.653556	0.00927461
Kifap3	0.654021	0.0469307
Cxcl9	0.654789	0.0371646
Hnrnpr	0.655445	0.0197959
Naa15	0.656529	0.0105683
Qk	0.656717	0.040937
Scaf11	0.656727	0.00315187
Hook1	0.658419	0.0426272
Rbm5	0.660246	0.0099086
Ammecr1	0.660534	0.0227906
Aspm	0.660779	0.0181613
Rims1	0.66208	0.00434237
Gpbp1	0.662123	0.000916089
9330159F19Rik	0.662192	0.0498736
Slc12a6	0.662779	0.0160259
Asah2	0.664203	0.0386096
Shprh	0.66434	0.0470487
Ednrb	0.664463	0.0445204
Cnr1	0.664566	0.0187999
Ntm	0.664719	0.0299128
Scd2	0.665365	0.0089356
Fmod	0.665517	0.0373066
Acin1	0.665818	0.00492183
Cdk12	0.666277	0.0315263
Efr3b	0.666375	0.0100207
* M+V, L-methionine and valproic acid; ctrl, control vehicle
** Genes validated by qRT-PCR are shown in bold.
