# Supplementary material for: Attenuation of Progressive Hearing Loss in DBA/2J Mice by Reagents that Affect Epigenetic Modifications Is Associated with Up-Regulation of the Zinc Importer Zip4
Source: PLoS One. 2015 Apr 14;10(4):e0124301. doi: 10.1371/journal.pone.0124301 (PMC4397065; doi:10.1371/journal.pone.0124301)
Supplement: S4 Table — (XLSX) [file pone.0124301.s010.xlsx]

## Sheet: Signature_genes_Functions_raw_P
S4 Table. Gene set enrichment analysis for the genes up- or down-regulated by M+V treatment
Category	Function Annotation	Fisher's p-Value	B-H FDR p-Value	Molecules	No. of Molecules
Cell-To-Cell Signaling and Interaction	Neurotransmission	3.04e-08	9.5e-05	ADORA1,AKAP9,CACNB4,CD47,CNR1,CPLX2,EPB41,GABRA1,GABRA4,GABRB2,GRIA2,GRIA4,KCND2,MBP,NPTX1,NRXN1,PCDH8,PLP1,RIMS1,SCN1A,SLC7A10,SNAP25,SYN2	23
Nervous System Development and Function	Neurotransmission	3.04e-08	9.5e-05	ADORA1,AKAP9,CACNB4,CD47,CNR1,CPLX2,EPB41,GABRA1,GABRA4,GABRB2,GRIA2,GRIA4,KCND2,MBP,NPTX1,NRXN1,PCDH8,PLP1,RIMS1,SCN1A,SLC7A10,SNAP25,SYN2	23
Cell-To-Cell Signaling and Interaction	Action Potential of Cells	1.6e-07	0.000178	ADORA1,CD47,CNR1,CPLX2,EPB41,GABRA1,GRIA2,GRIA4,KCND2,RIMS1,SCN1A,SLC7A10	12
Nervous System Development and Function	Action Potential of Cells	1.6e-07	0.000178	ADORA1,CD47,CNR1,CPLX2,EPB41,GABRA1,GRIA2,GRIA4,KCND2,RIMS1,SCN1A,SLC7A10	12
Hereditary Disorder	Schizophrenia	1.7e-07	0.000178	ABCB10,ATP2B2,CNR1,CPLX2,GABRA1,GABRA4,GABRB2,GAP43,GRIA4,GRIK3,HSPA1A/HSPA1B,NPTX1,NRXN1,PCDH8,PDE5A,PDLIM5,PLP1,QKI,RB1CC1,RBFOX1,RTN4,SCN1A,SNAP25,SYN2,ZNF804A	25
Neurological Disease	Schizophrenia	1.7e-07	0.000178	ABCB10,ATP2B2,CNR1,CPLX2,GABRA1,GABRA4,GABRB2,GAP43,GRIA4,GRIK3,HSPA1A/HSPA1B,NPTX1,NRXN1,PCDH8,PDE5A,PDLIM5,PLP1,QKI,RB1CC1,RBFOX1,RTN4,SCN1A,SNAP25,SYN2,ZNF804A	25
Psychological Disorders	Schizophrenia	1.7e-07	0.000178	ABCB10,ATP2B2,CNR1,CPLX2,GABRA1,GABRA4,GABRB2,GAP43,GRIA4,GRIK3,HSPA1A/HSPA1B,NPTX1,NRXN1,PCDH8,PDE5A,PDLIM5,PLP1,QKI,RB1CC1,RBFOX1,RTN4,SCN1A,SNAP25,SYN2,ZNF804A	25
Cell-To-Cell Signaling and Interaction	Excitatory Postsynaptic Potential of Neurons	9.96e-07	0.00078	ADORA1,CD47,CNR1,CPLX2,GRIA2,GRIA4,RIMS1,SLC7A10	8
Nervous System Development and Function	Excitatory Postsynaptic Potential of Neurons	9.96e-07	0.00078	ADORA1,CD47,CNR1,CPLX2,GRIA2,GRIA4,RIMS1,SLC7A10	8
Cell-To-Cell Signaling and Interaction	Action Potential of Neurons	2.4e-06	0.00127	ADORA1,CD47,CNR1,CPLX2,GABRA1,GRIA2,GRIA4,RIMS1,SCN1A,SLC7A10	10
Nervous System Development and Function	Action Potential of Neurons	2.4e-06	0.00127	ADORA1,CD47,CNR1,CPLX2,GABRA1,GRIA2,GRIA4,RIMS1,SCN1A,SLC7A10	10
Cell-To-Cell Signaling and Interaction	Synaptic Transmission	2.44e-06	0.00127	ADORA1,AKAP9,CACNB4,CNR1,GABRA1,GABRA4,GABRB2,GRIA2,GRIA4,KCND2,MBP,NPTX1,NRXN1,PCDH8,PLP1,RIMS1,SNAP25,SYN2	18
Nervous System Development and Function	Synaptic Transmission	2.44e-06	0.00127	ADORA1,AKAP9,CACNB4,CNR1,GABRA1,GABRA4,GABRB2,GRIA2,GRIA4,KCND2,MBP,NPTX1,NRXN1,PCDH8,PLP1,RIMS1,SNAP25,SYN2	18
Cell-To-Cell Signaling and Interaction	Excitatory Postsynaptic Potential	3.37e-06	0.00151	ADORA1,CD47,CNR1,CPLX2,GRIA2,GRIA4,NRXN1,RIMS1,SLC7A10,SNAP25	10
Nervous System Development and Function	Excitatory Postsynaptic Potential	3.37e-06	0.00151	ADORA1,CD47,CNR1,CPLX2,GRIA2,GRIA4,NRXN1,RIMS1,SLC7A10,SNAP25	10
Cell-To-Cell Signaling and Interaction	GABA-Mediated Receptor Currents	7.82e-06	0.00306	GABRA1,GABRA4,GABRB2,NRXN1	4
Nervous System Development and Function	GABA-Mediated Receptor Currents	7.82e-06	0.00306	GABRA1,GABRA4,GABRB2,NRXN1	4
Cardiovascular Disease	Coronary Artery Disease	2.08e-05	0.00724	ADORA1,AKAP13,CACNB4,CD47,CNR1,CPEB3,ETNK1,GABRA1,GABRA4,GABRB2,GRIA4,PDE5A,RBFOX1	13
Neurological Disease	Seizures	2.33e-05	0.00729	CACNB4,CNR1,GABRA1,GABRA4,GABRB2,GAP43,GRIA2,GRIA4,GRIK3,MAP1B,OTX1,RBFOX1,SCN1A,SLC7A10,SYN2	15
Nervous System Development and Function	Morphology of Central Nervous System	2.87e-05	0.00816	ARHGAP5,ASTN1,ATP2B2,CPLX2,CTNNA2,EMX2,GAP43,Gnas,GRIA2,KIFAP3,MAP1B,MBP,NTF4,OTX1,PEG3,PLP1,RBL1,RIMS1,SLC12A6,SMARCC1,SNAP25,SYN2	22
Nervous System Development and Function	Morphology of Nervous Tissue	3.45e-05	0.009	ARHGAP5,ARHGEF7,ASTN1,ATP2B2,CD47,CNR1,CTNNA2,DLX2,EMX2,ERBB2IP,GAP43,GRIA2,KCND2,KIFAP3,MAP1B,MBP,NTF4,OTX1,PLP1,RIMS1,RTN4,SLC12A6,SYN2	23
Tissue Morphology	Morphology of Nervous Tissue	3.45e-05	0.009	ARHGAP5,ARHGEF7,ASTN1,ATP2B2,CD47,CNR1,CTNNA2,DLX2,EMX2,ERBB2IP,GAP43,GRIA2,KCND2,KIFAP3,MAP1B,MBP,NTF4,OTX1,PLP1,RIMS1,RTN4,SLC12A6,SYN2	23
Nervous System Development and Function	Morphology of Nervous System	5.02e-05	0.0121	ARHGAP5,ARHGEF7,ASTN1,ATP2B2,CD47,CNR1,CPLX2,CTNNA2,DLX2,EMX2,ERBB2IP,GAP43,Gnas,GRIA2,KCND2,KIFAP3,MAP1B,MBP,NTF4,OTX1,PEG3,PLP1,RBL1,RIMS1,RTN4,SLC12A6,SMARCC1,SNAP25,SYN2	29
Nervous System Development and Function	Ensheathment of Axons	5.51e-05	0.0123	MBP,PLP1,QKI	3
Neurological Disease	Progressive Motor Neuropathy	7.29e-05	0.0152	ADORA1,CD47,CNR1,GABRA1,GABRA4,GABRB2,GAP43,HLA-DQA1,HLA-DQB1,MAP1B,MBP,NRXN1,RBFOX1,RTN4,SCN1A,SNAP25,SYN2	17
Nervous System Development and Function	Size of Corpus Callosum	8.2e-05	0.016	ARHGAP5,EMX2,MAP1B,SLC12A6	4
Organ Morphology	Size of Corpus Callosum	8.2e-05	0.016	ARHGAP5,EMX2,MAP1B,SLC12A6	4
Nervous System Development and Function	Size of Anterior Commissure	9.54e-05	0.0176	ARHGAP5,EMX2,MAP1B	3
Tissue Morphology	Size of Anterior Commissure	9.54e-05	0.0176	ARHGAP5,EMX2,MAP1B	3
Nervous System Development and Function	Righting Reflex	0.000125	0.0215	ATP2B2,GABRA1,GABRB2,Gnas,NTF4,SCN1A	6
Neurological Disease	Status Epilepticus	0.000131	0.0215	GABRA1,GABRA4,GABRB2,SCN1A	4
Nervous System Development and Function	Prepulse Inhibition of Mice	0.000153	0.0239	CTNNA2,Gnas,GRIA4,NRXN1,RIMS1,SLC12A6	6
Nervous System Development and Function	Morphology of Brain	0.000176	0.026	ARHGAP5,ASTN1,ATP2B2,CPLX2,CTNNA2,EMX2,GAP43,Gnas,GRIA2,MAP1B,NTF4,OTX1,PEG3,RBL1,RIMS1,SLC12A6,SMARCC1,SNAP25,SYN2	19
Organ Morphology	Morphology of Brain	0.000176	0.026	ARHGAP5,ASTN1,ATP2B2,CPLX2,CTNNA2,EMX2,GAP43,Gnas,GRIA2,MAP1B,NTF4,OTX1,PEG3,RBL1,RIMS1,SLC12A6,SMARCC1,SNAP25,SYN2	19
Neurological Disease	Parkinson's Disease	0.0002	0.026	ADORA1,CNR1,GABRA1,GABRA4,GABRB2,GAP43,MAP1B,MBP,RTN4,SNAP25,SYN2	11
Skeletal and Muscular Disorders	Parkinson's Disease	0.0002	0.026	ADORA1,CNR1,GABRA1,GABRA4,GABRB2,GAP43,MAP1B,MBP,RTN4,SNAP25,SYN2	11
Cellular Movement	Migration of Melanoblasts	0.000202	0.026	EDNRB,KITLG	2
Embryonic Development	Migration of Melanoblasts	0.000202	0.026	EDNRB,KITLG	2
Neurological Disease	Tonic-Clonic Seizure	0.000203	0.026	GABRA1,GABRA4,GABRB2,GRIA2,SCN1A,SLC7A10	6
Neurological Disease	Substance-Related Disorders	0.000208	0.026	ADORA1,ALDH2,CNR1,GABRA1,GABRA4,GABRB2,NRXN1,SCN1A	8
Psychological Disorders	Substance-Related Disorders	0.000208	0.026	ADORA1,ALDH2,CNR1,GABRA1,GABRA4,GABRB2,NRXN1,SCN1A	8
Neurological Disease	Epileptic Seizure	0.000216	0.026	GABRA1,GABRA4,GABRB2,OTX1,SCN1A	5
Neurological Disease	Neuromuscular Disease	0.000263	0.0305	ADORA1,ALDH2,ANKRD11,ARHGEF7,ATP2B2,CD47,CNR1,CPLX2,EMX2,GABRA1,GABRA4,GABRB2,GAP43,HLA-DQA1,HLA-DQB1,HSPA1A/HSPA1B,MAP1B,MBP,MYT1L,RBFOX1,RTN4,Scd2,SCN1A,SLC35D3,SNAP25,ST8SIA3,SYN2,TCERG1	28
Skeletal and Muscular Disorders	Neuromuscular Disease	0.000263	0.0305	ADORA1,ALDH2,ANKRD11,ARHGEF7,ATP2B2,CD47,CNR1,CPLX2,EMX2,GABRA1,GABRA4,GABRB2,GAP43,HLA-DQA1,HLA-DQB1,HSPA1A/HSPA1B,MAP1B,MBP,MYT1L,RBFOX1,RTN4,Scd2,SCN1A,SLC35D3,SNAP25,ST8SIA3,SYN2,TCERG1	28
Neurological Disease	Tremor	0.000308	0.0344	GABRA1,Gnas,GRIA2,HSPA1A/HSPA1B,MAP1B,PLP1,SCN1A,SLC7A10,SNAP25	9
Behavior	Locomotion	0.000363	0.0389	ASTN1,ATP2B2,CACNB4,CALCA,CNR1,GABRA1,GRIA2,HSPA1A/HSPA1B,NTF4,RIMS1,RTN4,SCN1A,SLC12A6	13
Cellular Assembly and Organization	Retraction of Plasma Membrane Projections	0.000373	0.0389	ARHGEF7,GRIA2,MAP1B,MBP,OTX1,ROCK1	6
Cellular Compromise	Retraction of Plasma Membrane Projections	0.000373	0.0389	ARHGEF7,GRIA2,MAP1B,MBP,OTX1,ROCK1	6
Nervous System Development and Function	Abnormal Morphology of Commissure	0.000399	0.0398	ARHGAP5,EMX2,MAP1B,OTX1	4
Tissue Morphology	Abnormal Morphology of Commissure	0.000399	0.0398	ARHGAP5,EMX2,MAP1B,OTX1	4
Neurological Disease	Addiction	0.000407	0.0398	ALDH2,CNR1,GABRA1,GABRA4,GABRB2,NRXN1,SCN1A	7
Psychological Disorders	Addiction	0.000407	0.0398	ALDH2,CNR1,GABRA1,GABRA4,GABRB2,NRXN1,SCN1A	7
Dermatological Diseases and Conditions	Vitiligo Vulgaris	0.000431	0.0409	HLA-DQA1,LPP,RNF39	3
Immunological Disease	Vitiligo Vulgaris	0.000431	0.0409	HLA-DQA1,LPP,RNF39	3
Neurological Disease	Sedation	0.000466	0.0429	GABRA1,GABRA4,GABRB2,Gnas	4
Nervous System Development and Function	Morphology of Cerebral Cortex	0.00054	0.0458	ARHGAP5,ATP2B2,CPLX2,CTNNA2,EMX2,GAP43,GRIA2,MAP1B,OTX1,SNAP25	10
Organ Morphology	Morphology of Cerebral Cortex	0.00054	0.0458	ARHGAP5,ATP2B2,CPLX2,CTNNA2,EMX2,GAP43,GRIA2,MAP1B,OTX1,SNAP25	10
Cancer	Uterine Leiomyoma	0.000544	0.0458	DDX6,DPT,EDNRB,FMOD,GRIA2,MALAT1,NEGR1,PDE5A,PEG3,PLP1,XAF1	11
Reproductive System Disease	Uterine Leiomyoma	0.000544	0.0458	DDX6,DPT,EDNRB,FMOD,GRIA2,MALAT1,NEGR1,PDE5A,PEG3,PLP1,XAF1	11
Nervous System Development and Function	Abnormal Morphology of Cerebral Cortex	0.000556	0.0458	ARHGAP5,ATP2B2,EMX2,GAP43,MAP1B,OTX1,SNAP25	7
Organ Morphology	Abnormal Morphology of Cerebral Cortex	0.000556	0.0458	ARHGAP5,ATP2B2,EMX2,GAP43,MAP1B,OTX1,SNAP25	7
Nervous System Development and Function	Motor Function	0.000556	0.0458	ADORA1,CNR1,GRIA2,HSPA1A/HSPA1B,MAP1B,PLP1,SLC12A6	7
Skeletal and Muscular System Development and Function	Motor Function	0.000556	0.0458	ADORA1,CNR1,GRIA2,HSPA1A/HSPA1B,MAP1B,PLP1,SLC12A6	7
Neurological Disease	Headache	0.000626	0.0503	CALCA,GABRA1,GABRA4,GABRB2,SCN1A,SLC4A4,SNAP25	7
Organismal Injury and Abnormalities	Headache	0.000626	0.0503	CALCA,GABRA1,GABRA4,GABRB2,SCN1A,SLC4A4,SNAP25	7
Behavior	Grooming	0.0007	0.0509	CPLX2,GABRA1,GRIA2,HSPA1A/HSPA1B,NRXN1	5
Neurological Disease	Disorder of Basal Ganglia	0.000701	0.0509	ADORA1,ALDH2,ANKRD11,ARHGEF7,ATP2B2,CNR1,CPLX2,EMX2,GABRA1,GABRA4,GABRB2,GAP43,HSPA1A/HSPA1B,MAP1B,MBP,MYT1L,RBFOX1,RTN4,Scd2,SCN1A,SLC35D3,SNAP25,ST8SIA3,SYN2,TCERG1	25
Cell-To-Cell Signaling and Interaction	Plasticity of Synapse	0.000704	0.0509	ADORA1,ATP2B2,CACNB4,CPLX2,GRIA2,PCDH8,RIMS1	7
Nervous System Development and Function	Plasticity of Synapse	0.000704	0.0509	ADORA1,ATP2B2,CACNB4,CPLX2,GRIA2,PCDH8,RIMS1	7
Cell Morphology	Plasticity of Synapse	0.000704	0.0509	ADORA1,ATP2B2,CACNB4,CPLX2,GRIA2,PCDH8,RIMS1	7
Tissue Development	Plasticity of Synapse	0.000704	0.0509	ADORA1,ATP2B2,CACNB4,CPLX2,GRIA2,PCDH8,RIMS1	7
Nervous System Development and Function	Sleep	0.000716	0.0509	ADORA1,GABRA1,GABRB2,SNAP25	4
Neurological Disease	Complex Partial Seizure	0.000732	0.0509	GABRA1,GABRA4,SCN1A	3
Cell Morphology	Size of Growth Cone	0.000732	0.0509	GAP43,ROCK1,RTN4	3
Neurological Disease	Movement Disorders	0.000819	0.0545	ADORA1,ALDH2,ANKRD11,ARHGEF7,ATP2B2,CACNB4,CNR1,CPLX2,EMX2,FMOD,GABRA1,GABRA4,GABRB2,GAP43,Gnas,GRIA2,HSPA1A/HSPA1B,MAP1B,MBP,MYT1L,PLP1,RBFOX1,RTN4,Scd2,SCN1A,SLC35D3,SLC7A10,SNAP25,ST8SIA3,SYN2,TCERG1	31
Nervous System Development and Function	Morphology of Neurites	0.000827	0.0545	CD47,CNR1,ERBB2IP,GAP43,MAP1B,NTF4,PLP1,RTN4,SLC12A6	9
Tissue Morphology	Morphology of Neurites	0.000827	0.0545	CD47,CNR1,ERBB2IP,GAP43,MAP1B,NTF4,PLP1,RTN4,SLC12A6	9
Cell Morphology	Morphology of Neurites	0.000827	0.0545	CD47,CNR1,ERBB2IP,GAP43,MAP1B,NTF4,PLP1,RTN4,SLC12A6	9
Cell-To-Cell Signaling and Interaction	Release of Neurotransmitter	0.000836	0.0545	ADORA1,CNR1,CPLX2,NRXN1,RAB3D,RIMS1,SNAP25,SYN2	8
Molecular Transport	Release of Neurotransmitter	0.000836	0.0545	ADORA1,CNR1,CPLX2,NRXN1,RAB3D,RIMS1,SNAP25,SYN2	8
Small Molecule Biochemistry	Release of Neurotransmitter	0.000836	0.0545	ADORA1,CNR1,CPLX2,NRXN1,RAB3D,RIMS1,SNAP25,SYN2	8
Nervous System Development and Function	Reflex	0.000881	0.0563	ATP2B2,GABRA1,GABRB2,Gnas,GRIA2,NTF4,SCN1A	7
Neurological Disease	Stuttering	0.000922	0.0577	GABRA1,GABRA4,GABRB2	3
Psychological Disorders	Stuttering	0.000922	0.0577	GABRA1,GABRA4,GABRB2	3
Developmental Disorder	Stuttering	0.000922	0.0577	GABRA1,GABRA4,GABRB2	3
Nervous System Development and Function	Abnormal Morphology of Axons	0.00103	0.0631	CD47,ERBB2IP,GAP43,MAP1B,PLP1,SLC12A6	6
Tissue Morphology	Abnormal Morphology of Axons	0.00103	0.0631	CD47,ERBB2IP,GAP43,MAP1B,PLP1,SLC12A6	6
Cell Morphology	Abnormal Morphology of Axons	0.00103	0.0631	CD47,ERBB2IP,GAP43,MAP1B,PLP1,SLC12A6	6
Organismal Injury and Abnormalities	Postoperative Pain	0.00108	0.0631	GABRA1,GABRA4,GABRB2,SCN1A,SNAP25	5
Skeletal and Muscular Disorders	Pectus Excavatum	0.00114	0.0631	GABRA1,GABRA4,GABRB2	3
Developmental Disorder	Pectus Excavatum	0.00114	0.0631	GABRA1,GABRA4,GABRB2	3
Connective Tissue Disorders	Pectus Excavatum	0.00114	0.0631	GABRA1,GABRA4,GABRB2	3
Behavior	Exploratory Behavior	0.00117	0.0631	CNR1,CPLX2,GRIA2,GRIA4,MAP1B,SLC12A6	6
Hematological Disease	Hemoglobinopathy	0.00118	0.0631	ATRX,EDNRB,PDE5A,SLC12A6	4
Nervous System Development and Function	Abnormal Morphology of Disorganized Barrel Cortex	0.00119	0.0631	GAP43,RIMS1	2
Organ Morphology	Abnormal Morphology of Disorganized Barrel Cortex	0.00119	0.0631	GAP43,RIMS1	2
Nervous System Development and Function	Abnormal Morphology of Pretectum	0.00119	0.0631	EMX2,OTX1	2
Organ Morphology	Abnormal Morphology of Pretectum	0.00119	0.0631	EMX2,OTX1	2
Cell Death and Survival	Apoptosis of Erythroid Precursor Cells	0.00119	0.0631	DNASE2,KITLG	2
Neurological Disease	Juvenile Myoclonic Epilepsy	0.00119	0.0631	CACNB4,GABRA1	2
Organismal Injury and Abnormalities	Pain	0.00125	0.0654	ADORA1,CALCA,CNR1,GABRA1,GABRA4,GABRB2,PDE5A,SCN1A,SLC4A4,SNAP25	10
Cardiovascular Disease	Valvulopathy	0.00132	0.0679	GABRA1,GABRA4,GABRB2,PDE5A	4
Behavior	Panic-Like Anxiety	0.00139	0.0701	GABRA1,GABRA4,GABRB2	3
Skeletal and Muscular Disorders	Fibromyalgia	0.00148	0.0734	GABRA1,GABRA4,GABRB2,SCN1A	4
Organismal Injury and Abnormalities	Fibromyalgia	0.00148	0.0734	GABRA1,GABRA4,GABRB2,SCN1A	4
Cell-To-Cell Signaling and Interaction	Synaptogenesis	0.00155	0.0759	ARHGEF7,CACNB4,NRXN1,NTF4,PCDH8,PDLIM5,RTN4,SYN2	8
Nervous System Development and Function	Synaptogenesis	0.00155	0.0759	ARHGEF7,CACNB4,NRXN1,NTF4,PCDH8,PDLIM5,RTN4,SYN2	8
Cellular Assembly and Organization	Synaptogenesis	0.00155	0.0759	ARHGEF7,CACNB4,NRXN1,NTF4,PCDH8,PDLIM5,RTN4,SYN2	8
Tissue Development	Synaptogenesis	0.00155	0.0759	ARHGEF7,CACNB4,NRXN1,NTF4,PCDH8,PDLIM5,RTN4,SYN2	8
Cellular Function and Maintenance	Synaptogenesis	0.00155	0.0759	ARHGEF7,CACNB4,NRXN1,NTF4,PCDH8,PDLIM5,RTN4,SYN2	8
Neurological Disease	Absence Seizure	0.00164	0.078	GABRA1,GABRA4,GABRB2,GRIA4	4
Molecular Transport	Exocytosis of Catecholamine	0.00167	0.078	ADORA1,CPLX2,SNAP25	3
Small Molecule Biochemistry	Exocytosis of Catecholamine	0.00167	0.078	ADORA1,CPLX2,SNAP25	3
Cellular Function and Maintenance	Exocytosis of Catecholamine	0.00167	0.078	ADORA1,CPLX2,SNAP25	3
Small Molecule Biochemistry	Synthesis of Long Chain Fatty Acid	0.00167	0.078	ASAH2,PLP1,QKI	3
Lipid Metabolism	Synthesis of Long Chain Fatty Acid	0.00167	0.078	ASAH2,PLP1,QKI	3
Endocrine System Disorders	Diabetes Mellitus	0.0017	0.0783	ALDH2,BACH2,CNR1,CPLX2,EDNRB,GABRA1,GABRA4,GABRB2,GRIA4,HLA-DOA,HLA-DOB,HLA-DQA1,HLA-DQB1,HSPA1A/HSPA1B,PDE5A,RBFOX1,RNF39,Scd2,SCN1A,TRPM6	20
Gastrointestinal Disease	Diabetes Mellitus	0.0017	0.0783	ALDH2,BACH2,CNR1,CPLX2,EDNRB,GABRA1,GABRA4,GABRB2,GRIA4,HLA-DOA,HLA-DOB,HLA-DQA1,HLA-DQB1,HSPA1A/HSPA1B,PDE5A,RBFOX1,RNF39,Scd2,SCN1A,TRPM6	20
Metabolic Disease	Diabetes Mellitus	0.0017	0.0783	ALDH2,BACH2,CNR1,CPLX2,EDNRB,GABRA1,GABRA4,GABRB2,GRIA4,HLA-DOA,HLA-DOB,HLA-DQA1,HLA-DQB1,HSPA1A/HSPA1B,PDE5A,RBFOX1,RNF39,Scd2,SCN1A,TRPM6	20
Cell-To-Cell Signaling and Interaction	Release of L-Glutamic Acid	0.00173	0.0786	ADORA1,CNR1,NRXN1,SNAP25,SYN2	5
Molecular Transport	Release of L-Glutamic Acid	0.00173	0.0786	ADORA1,CNR1,NRXN1,SNAP25,SYN2	5
Small Molecule Biochemistry	Release of L-Glutamic Acid	0.00173	0.0786	ADORA1,CNR1,NRXN1,SNAP25,SYN2	5
Amino Acid Metabolism	Release of L-Glutamic Acid	0.00173	0.0786	ADORA1,CNR1,NRXN1,SNAP25,SYN2	5
Behavior	Behavior	0.00178	0.0795	ADORA1,ATP2B2,CACNB4,CALCA,CD47,CNR1,CPLX2,CTNNA2,DLX2,EPB41,GABRA1,Gnas,GRIA2,GRIA4,HSPA1A/HSPA1B,JAK1,MAP1B,NAA15,NRXN1,NTF4,PCDH8,PEG3,RAB3D,RIMS1,SCN1A,SLC12A6,SNAP25	27
Neurological Disease	Lennox-Gastaut Syndrome	0.00182	0.0798	GABRA1,GABRA4,GABRB2,SCN1A	4
Cardiovascular Disease	Atherosclerosis	0.00195	0.0798	ADORA1,AKAP13,CACNB4,CD47,CNR1,CPEB3,ETNK1,GABRA1,GABRA4,GABRB2,GRIA4,KLF6,PDE5A,RBFOX1,RTN4	15
Tissue Morphology	Abnormal Morphology of Isthmic Organizer	0.00196	0.0798	EMX2,OTX1	2
Cell-To-Cell Signaling and Interaction	Action Potential of Cerebral Cortex Cells	0.00196	0.0798	CPLX2,GABRA1	2
Nervous System Development and Function	Action Potential of Cerebral Cortex Cells	0.00196	0.0798	CPLX2,GABRA1	2
Cell-To-Cell Signaling and Interaction	Action Potential of Ventricular Myocytes	0.00196	0.0798	EPB41,KCND2	2
Nervous System Development and Function	Action Potential of Ventricular Myocytes	0.00196	0.0798	EPB41,KCND2	2
Skeletal and Muscular System Development and Function	Action Potential of Ventricular Myocytes	0.00196	0.0798	EPB41,KCND2	2
Cardiovascular System Development and Function	Action Potential of Ventricular Myocytes	0.00196	0.0798	EPB41,KCND2	2
Neurological Disease	Onset of Experimental Autoimmune Encephalomyelitis	0.00196	0.0798	MBP,PLP1	2
Immunological Disease	Onset of Experimental Autoimmune Encephalomyelitis	0.00196	0.0798	MBP,PLP1	2
Inflammatory Disease	Onset of Experimental Autoimmune Encephalomyelitis	0.00196	0.0798	MBP,PLP1	2
Nervous System Development and Function	Release of Synaptic Vesicles	0.00196	0.0798	RIMS1,SYN2	2
Cellular Assembly and Organization	Release of Synaptic Vesicles	0.00196	0.0798	RIMS1,SYN2	2
Cellular Function and Maintenance	Release of Synaptic Vesicles	0.00196	0.0798	RIMS1,SYN2	2
Neurological Disease	Migraines	0.0021	0.0844	GABRA1,GABRA4,GABRB2,SCN1A,SLC4A4,SNAP25	6
Organismal Injury and Abnormalities	Migraines	0.0021	0.0844	GABRA1,GABRA4,GABRB2,SCN1A,SLC4A4,SNAP25	6
Nervous System Development and Function	Thermal Nociception	0.00214	0.085	ADORA1,CNR1,GABRA4,GRIA4,KCND2	5
Nervous System Development and Function	Abnormal Morphology of Cerebrum	0.00222	0.0868	ATP2B2,EMX2,MAP1B,OTX1	4
Organ Morphology	Abnormal Morphology of Cerebrum	0.00222	0.0868	ATP2B2,EMX2,MAP1B,OTX1	4
Cardiovascular Disease	Valvular Regurgitation of Mitral Valve	0.00233	0.09	GABRA1,GABRA4,GABRB2	3
Nervous System Development and Function	Innervation of Cells	0.00246	0.0926	GABRB2,GAP43,GRIA2,NTF4,RIMS1	5
Cell Morphology	Innervation of Cells	0.00246	0.0926	GABRB2,GAP43,GRIA2,NTF4,RIMS1	5
Cell-To-Cell Signaling and Interaction	Assembly of Intercellular Junctions	0.00251	0.0926	ARHGEF7,CACNB4,NRXN1,NTF4,PCDH8,PDLIM5,RTN4,SYN2,TJP3	9
Cellular Assembly and Organization	Assembly of Intercellular Junctions	0.00251	0.0926	ARHGEF7,CACNB4,NRXN1,NTF4,PCDH8,PDLIM5,RTN4,SYN2,TJP3	9
Tissue Development	Assembly of Intercellular Junctions	0.00251	0.0926	ARHGEF7,CACNB4,NRXN1,NTF4,PCDH8,PDLIM5,RTN4,SYN2,TJP3	9
Cellular Function and Maintenance	Assembly of Intercellular Junctions	0.00251	0.0926	ARHGEF7,CACNB4,NRXN1,NTF4,PCDH8,PDLIM5,RTN4,SYN2,TJP3	9
Neurological Disease	Hyperactive Behavior	0.00257	0.0926	CNR1,GABRB2,Gnas,GRIA2,GRIA4,NTF4,SLC12A6	7
Psychological Disorders	Hyperactive Behavior	0.00257	0.0926	CNR1,GABRB2,Gnas,GRIA2,GRIA4,NTF4,SLC12A6	7
RNA Post-Transcriptional Modification	Splicing of RNA	0.00257	0.0926	CDK12,EPB41,RBM5,SCAF11,SRRM1,TCERG1,TRA2B	7
Neurological Disease	Myoclonic Seizure	0.00271	0.0926	GABRA1,GABRA4,GABRB2	3
Cardiovascular Disease	Pulmonary Hypertensive Arterial Disease	0.00271	0.0926	EDNRB,PDE5A,SCN1A	3
Respiratory Disease	Pulmonary Hypertensive Arterial Disease	0.00271	0.0926	EDNRB,PDE5A,SCN1A	3
Neurological Disease	Hyperalgesia	0.0028	0.0926	ADORA1,CNR1,GRIA2,NTF4,SCN1A	5
Organismal Injury and Abnormalities	Hyperalgesia	0.0028	0.0926	ADORA1,CNR1,GRIA2,NTF4,SCN1A	5
Nervous System Development and Function	Abnormal Morphology of Ammon's Horn	0.00292	0.0926	EMX2,OTX1	2
Organ Morphology	Abnormal Morphology of Ammon's Horn	0.00292	0.0926	EMX2,OTX1	2
Nervous System Development and Function	Branching of Nerves	0.00292	0.0926	DLX2,RTN4	2
Cellular Assembly and Organization	Branching of Nerves	0.00292	0.0926	DLX2,RTN4	2
Cell Morphology	Branching of Nerves	0.00292	0.0926	DLX2,RTN4	2
Tissue Development	Branching of Nerves	0.00292	0.0926	DLX2,RTN4	2
Cellular Function and Maintenance	Branching of Nerves	0.00292	0.0926	DLX2,RTN4	2
Cellular Development	Branching of Nerves	0.00292	0.0926	DLX2,RTN4	2
Organismal Injury and Abnormalities	Chest Pain	0.00292	0.0926	ADORA1,CNR1	2
Neurological Disease	Hypomyelination of Axons	0.00292	0.0926	MBP,PLP1	2
Cell-To-Cell Signaling and Interaction	Inhibitory Postsynaptic Potential of Neurons	0.00292	0.0926	GABRA1,GRIA4	2
Nervous System Development and Function	Inhibitory Postsynaptic Potential of Neurons	0.00292	0.0926	GABRA1,GRIA4	2
Cell-To-Cell Signaling and Interaction	Paired-Pulse Inhibition	0.00292	0.0926	NRXN1,RIMS1	2
Nervous System Development and Function	Paired-Pulse Inhibition	0.00292	0.0926	NRXN1,RIMS1	2
Molecular Transport	Quantity of Galactosylceramide	0.00292	0.0926	PLP1,QKI	2
Small Molecule Biochemistry	Quantity of Galactosylceramide	0.00292	0.0926	PLP1,QKI	2
Lipid Metabolism	Quantity of Galactosylceramide	0.00292	0.0926	PLP1,QKI	2
Neurological Disease	Bipolar Depression	0.00292	0.0926	GABRA1,GABRA4,GABRB2,SCN1A	4
Psychological Disorders	Bipolar Depression	0.00292	0.0926	GABRA1,GABRA4,GABRB2,SCN1A	4
Neurological Disease	Mania	0.00292	0.0926	GABRA1,GABRA4,GABRB2,SCN1A	4
Psychological Disorders	Mania	0.00292	0.0926	GABRA1,GABRA4,GABRB2,SCN1A	4
Cellular Development	Proliferation of Neural Stem Cells	0.00292	0.0926	EMX2,KITLG,MSI2,RBL1	4
Cellular Growth and Proliferation	Proliferation of Neural Stem Cells	0.00292	0.0926	EMX2,KITLG,MSI2,RBL1	4
Cell-To-Cell Signaling and Interaction	Long-Term Potentiation	0.00293	0.0926	CALCA,CD47,CNR1,CPLX2,GRIA2,GRIK3,NTF4,PCDH8,RIMS1,RTN4	10
Nervous System Development and Function	Long-Term Potentiation	0.00293	0.0926	CALCA,CD47,CNR1,CPLX2,GRIA2,GRIK3,NTF4,PCDH8,RIMS1,RTN4	10
Hereditary Disorder	Sickle Cell Anemia	0.00313	0.098	EDNRB,PDE5A,SLC12A6	3
Hematological Disease	Sickle Cell Anemia	0.00313	0.098	EDNRB,PDE5A,SLC12A6	3
Cellular Movement	Transmigration of Granulocytes	0.00319	0.0988	ADORA1,CD47,CXCL9,RTN4	4
Hematological System Development and Function	Transmigration of Granulocytes	0.00319	0.0988	ADORA1,CD47,CXCL9,RTN4	4
Immune Cell Trafficking	Transmigration of Granulocytes	0.00319	0.0988	ADORA1,CD47,CXCL9,RTN4	4
Cell-To-Cell Signaling and Interaction	Paired-Pulse Facilitation of Synapse	0.00347	0.106	CNR1,GRIK3,RAB3D,RIMS1	4
Nervous System Development and Function	Paired-Pulse Facilitation of Synapse	0.00347	0.106	CNR1,GRIK3,RAB3D,RIMS1	4
Cellular Function and Maintenance	Paired-Pulse Facilitation of Synapse	0.00347	0.106	CNR1,GRIK3,RAB3D,RIMS1	4
Cellular Assembly and Organization	Quantity of Microtubules	0.00359	0.107	EPB41,MAP1B,MBP	3
Cellular Function and Maintenance	Quantity of Microtubules	0.00359	0.107	EPB41,MAP1B,MBP	3
Cellular Assembly and Organization	Release of Vesicles	0.00359	0.107	RIMS1,SNAP25,SYN2	3
Cellular Function and Maintenance	Release of Vesicles	0.00359	0.107	RIMS1,SNAP25,SYN2	3
RNA Post-Transcriptional Modification	Splicing of mRNA	0.00359	0.107	RBM5,SCAF11,SRRM1,TCERG1,TRA2B	5
Cellular Assembly and Organization	Formation of Plasma Membrane	0.00367	0.108	ARHGEF7,CACNB4,NRXN1,NTF4,PCDH8,PDLIM5,RTN4,SYN2,TJP3	9
Cell-To-Cell Signaling and Interaction	Synaptic Depression	0.00368	0.108	ADORA1,CNR1,GRIA2,NRXN1,RIMS1,SYN2	6
RNA Post-Transcriptional Modification	Processing of mRNA	0.00373	0.108	HNRNPR,PNPT1,RBM5,SCAF11,SRRM1,TCERG1,TRA2B	7
Dermatological Diseases and Conditions	Senile Lentigo	0.00376	0.108	ANKRD12,KITLG,NKTR,PRPF38B	4
Nervous System Development and Function	Morphology of Dendrites	0.00381	0.108	CD47,CNR1,MAP1B,NTF4,RTN4	5
Tissue Morphology	Morphology of Dendrites	0.00381	0.108	CD47,CNR1,MAP1B,NTF4,RTN4	5
Cell Morphology	Morphology of Dendrites	0.00381	0.108	CD47,CNR1,MAP1B,NTF4,RTN4	5
Neurological Disease	Amyotrophic Lateral Sclerosis	0.00404	0.108	GABRA1,GABRA4,GABRB2,NRXN1,RBFOX1,RTN4,SCN1A	7
Cell-To-Cell Signaling and Interaction	AMPA Mediated Synaptic Current	0.00404	0.108	GRIA2,GRIA4	2
Nervous System Development and Function	AMPA Mediated Synaptic Current	0.00404	0.108	GRIA2,GRIA4	2
Cell-To-Cell Signaling and Interaction	Activation of Cerebral Cortex Cells	0.00404	0.108	GABRA1,NTF4	2
Cellular Assembly and Organization	Association of Vesicles	0.00404	0.108	RAB3D,SYN2	2
Neurological Disease	Experimental Allergic Encephalomyelitis (Chronic Relapsing)	0.00404	0.108	MBP,PLP1	2
Immunological Disease	Experimental Allergic Encephalomyelitis (Chronic Relapsing)	0.00404	0.108	MBP,PLP1	2
Inflammatory Disease	Experimental Allergic Encephalomyelitis (Chronic Relapsing)	0.00404	0.108	MBP,PLP1	2
Gastrointestinal Disease	Gastroparesis	0.00404	0.108	PDE5A,SNAP25	2
Organ Morphology	Size of Left Ventricle	0.00404	0.108	BAZ1B,PDLIM5	2
Cardiovascular System Development and Function	Size of Left Ventricle	0.00404	0.108	BAZ1B,PDLIM5	2
Cellular Assembly and Organization	Exocytosis of Vesicles	0.00408	0.108	CPLX2,RAB3D,RIMS1,SNAP25	4
Molecular Transport	Exocytosis of Vesicles	0.00408	0.108	CPLX2,RAB3D,RIMS1,SNAP25	4
Cellular Function and Maintenance	Exocytosis of Vesicles	0.00408	0.108	CPLX2,RAB3D,RIMS1,SNAP25	4
Neurological Disease	Bipolar I Disorder	0.00441	0.116	GABRA1,GABRA4,GABRB2,SCN1A	4
Psychological Disorders	Bipolar I Disorder	0.00441	0.116	GABRA1,GABRA4,GABRB2,SCN1A	4
Neurological Disease	Inflammatory Demyelinating Disease	0.00453	0.118	CD47,CNR1,HLA-DQA1,HLA-DQB1,MBP,PLP1,SNAP25	7
Inflammatory Disease	Inflammatory Demyelinating Disease	0.00453	0.118	CD47,CNR1,HLA-DQA1,HLA-DQB1,MBP,PLP1,SNAP25	7
Nervous System Development and Function	Loss of Sensory Neurons	0.00462	0.118	ATP2B2,DLX2,NTF4	3
Cell Death and Survival	Loss of Sensory Neurons	0.00462	0.118	ATP2B2,DLX2,NTF4	3
Organ Morphology	Relaxation of Smooth Muscle	0.00462	0.118	ADORA1,CALCA,PDE5A	3
Skeletal and Muscular System Development and Function	Relaxation of Smooth Muscle	0.00462	0.118	ADORA1,CALCA,PDE5A	3
Auditory and Vestibular System Development and Function	Bodily Balance	0.00512	0.122	ATP2B2,EPB41,Gnas,NTF4	4
Neurological Disease	Ataxia	0.00516	0.122	ATP2B2,CACNB4,GABRA1,Gnas,MAP1B,PLP1,SCN1A,SLC7A10	8
Neurological Disease	Convulsion	0.00519	0.122	GABRA1,GABRA4,GABRB2	3
Behavior	Emotional Behavior	0.00523	0.122	CD47,CNR1,CPLX2,CTNNA2,GABRA1,GRIA2,HSPA1A/HSPA1B,NRXN1,RIMS1	9
Nervous System Development and Function	Axonogenesis	0.00533	0.122	CTNNA2,GAP43,MAP1B,MBP,NTF4,RTN4,SLITRK2,SLITRK4	8
Cellular Assembly and Organization	Axonogenesis	0.00533	0.122	CTNNA2,GAP43,MAP1B,MBP,NTF4,RTN4,SLITRK2,SLITRK4	8
Cell Morphology	Axonogenesis	0.00533	0.122	CTNNA2,GAP43,MAP1B,MBP,NTF4,RTN4,SLITRK2,SLITRK4	8
Tissue Development	Axonogenesis	0.00533	0.122	CTNNA2,GAP43,MAP1B,MBP,NTF4,RTN4,SLITRK2,SLITRK4	8
Cellular Function and Maintenance	Axonogenesis	0.00533	0.122	CTNNA2,GAP43,MAP1B,MBP,NTF4,RTN4,SLITRK2,SLITRK4	8
Cellular Development	Axonogenesis	0.00533	0.122	CTNNA2,GAP43,MAP1B,MBP,NTF4,RTN4,SLITRK2,SLITRK4	8
Nervous System Development and Function	Abnormal Morphology of Lateral Ganglionic Eminences	0.00534	0.122	DLX2,EMX2	2
Tissue Morphology	Abnormal Morphology of Lateral Ganglionic Eminences	0.00534	0.122	DLX2,EMX2	2
Cell-To-Cell Signaling and Interaction	Action Potential of Motor Endplates	0.00534	0.122	RIMS1,SNAP25	2
Nervous System Development and Function	Action Potential of Motor Endplates	0.00534	0.122	RIMS1,SNAP25	2
Cell Morphology	Cell Rounding of Brain Cancer Cell Lines	0.00534	0.122	AKAP13,EDNRB	2
Hereditary Disorder	Childhood Absence Epilepsy	0.00534	0.122	CACNB4,GABRA1	2
Neurological Disease	Childhood Absence Epilepsy	0.00534	0.122	CACNB4,GABRA1	2
Cellular Development	Expansion of Neural Stem Cells	0.00534	0.122	KITLG,RBL1	2
Cellular Growth and Proliferation	Expansion of Neural Stem Cells	0.00534	0.122	KITLG,RBL1	2
Neurological Disease	Hemiplegic Migraine	0.00534	0.122	SCN1A,SLC4A4	2
Organismal Injury and Abnormalities	Hemiplegic Migraine	0.00534	0.122	SCN1A,SLC4A4	2
Cancer	Hyperplasia of Retina	0.00534	0.122	EMX2,OTX1	2
Ophthalmic Disease	Hyperplasia of Retina	0.00534	0.122	EMX2,OTX1	2
Cell-To-Cell Signaling and Interaction	Long-Term Potentiation of Mossy Fibers	0.00534	0.122	CPLX2,GRIA2	2
Nervous System Development and Function	Long-Term Potentiation of Mossy Fibers	0.00534	0.122	CPLX2,GRIA2	2
Gastrointestinal Disease	Obstruction of Intestine	0.00534	0.122	EDNRB,SLC4A4	2
Cellular Assembly and Organization	Priming of Vesicles	0.00534	0.122	CPLX2,RIMS1	2
Nervous System Development and Function	Mass of Brain	0.00551	0.123	MAP1B,SCN1A,SLC12A6,SYN2	4
Organ Morphology	Mass of Brain	0.00551	0.123	MAP1B,SCN1A,SLC12A6,SYN2	4
Nervous System Development and Function	Morphology of Hippocampus	0.00553	0.123	CPLX2,CTNNA2,EMX2,GRIA2,MAP1B,OTX1	6
Organ Morphology	Morphology of Hippocampus	0.00553	0.123	CPLX2,CTNNA2,EMX2,GRIA2,MAP1B,OTX1	6
Hereditary Disorder	Huntington's Disease	0.00557	0.123	ALDH2,ANKRD11,ARHGEF7,ATP2B2,CNR1,CPLX2,EMX2,GABRA1,GABRA4,GABRB2,HSPA1A/HSPA1B,MYT1L,RBFOX1,Scd2,SCN1A,SLC35D3,SNAP25,ST8SIA3,TCERG1	19
Neurological Disease	Huntington's Disease	0.00557	0.123	ALDH2,ANKRD11,ARHGEF7,ATP2B2,CNR1,CPLX2,EMX2,GABRA1,GABRA4,GABRB2,HSPA1A/HSPA1B,MYT1L,RBFOX1,Scd2,SCN1A,SLC35D3,SNAP25,ST8SIA3,TCERG1	19
Skeletal and Muscular Disorders	Huntington's Disease	0.00557	0.123	ALDH2,ANKRD11,ARHGEF7,ATP2B2,CNR1,CPLX2,EMX2,GABRA1,GABRA4,GABRB2,HSPA1A/HSPA1B,MYT1L,RBFOX1,Scd2,SCN1A,SLC35D3,SNAP25,ST8SIA3,TCERG1	19
Protein Trafficking	Recruitment of Protein	0.00581	0.123	CENPE,GRIA2,NRXN1	3
Nervous System Development and Function	Innervation	0.00601	0.123	GABRB2,GAP43,GRIA2,NPTX1,NTF4,RIMS1	6
Cell Morphology	Innervation	0.00601	0.123	GABRB2,GAP43,GRIA2,NPTX1,NTF4,RIMS1	6
Nervous System Development and Function	Outgrowth of Neurites	0.00633	0.123	ARHGAP5,ARHGEF7,CD47,CNR1,CXCL9,GAP43,KITLG,MAP1B,NPTX1,NTF4,ROCK1,RTN4,TNFRSF19	13
Cellular Assembly and Organization	Outgrowth of Neurites	0.00633	0.123	ARHGAP5,ARHGEF7,CD47,CNR1,CXCL9,GAP43,KITLG,MAP1B,NPTX1,NTF4,ROCK1,RTN4,TNFRSF19	13
Cell Morphology	Outgrowth of Neurites	0.00633	0.123	ARHGAP5,ARHGEF7,CD47,CNR1,CXCL9,GAP43,KITLG,MAP1B,NPTX1,NTF4,ROCK1,RTN4,TNFRSF19	13
Metabolic Disease	Glucose Metabolism Disorder	0.00636	0.123	ALDH2,BACH2,CNR1,CPLX2,EDNRB,GABRA1,GABRA4,GABRB2,Gnas,GRIA4,HLA-DOA,HLA-DOB,HLA-DQA1,HLA-DQB1,HSPA1A/HSPA1B,NTF4,PDE5A,RBFOX1,RNF39,ROCK1,Scd2,SCN1A,TRPM6	23
Nervous System Development and Function	Abnormal Morphology of Diencephalon	0.00647	0.123	EMX2,OTX1,SMARCC1	3
Organ Morphology	Abnormal Morphology of Diencephalon	0.00647	0.123	EMX2,OTX1,SMARCC1	3
Nervous System Development and Function	Neurogenesis of Brain	0.00647	0.123	ASPM,CNR1,RBL1	3
Embryonic Development	Neurogenesis of Brain	0.00647	0.123	ASPM,CNR1,RBL1	3
Tissue Development	Neurogenesis of Brain	0.00647	0.123	ASPM,CNR1,RBL1	3
Organ Development	Neurogenesis of Brain	0.00647	0.123	ASPM,CNR1,RBL1	3
Organismal Development	Neurogenesis of Brain	0.00647	0.123	ASPM,CNR1,RBL1	3
Embryonic Development	Development of Lacrimal Gland	0.0068	0.123	HS6ST2,OTX1	2
Tissue Development	Development of Lacrimal Gland	0.0068	0.123	HS6ST2,OTX1	2
Organ Development	Development of Lacrimal Gland	0.0068	0.123	HS6ST2,OTX1	2
Organismal Development	Development of Lacrimal Gland	0.0068	0.123	HS6ST2,OTX1	2
Visual System Development and Function	Development of Lacrimal Gland	0.0068	0.123	HS6ST2,OTX1	2
Gastrointestinal Disease	Meteorism	0.0068	0.123	DLX2,OTX1	2
Cellular Movement	Migration of Neural Stem Cells	0.0068	0.123	EDNRB,KITLG	2
Cell Morphology	Shape Change of Bone Cancer Cell Lines	0.0068	0.123	CALCA,RBL1	2
Cellular Assembly and Organization	Stabilization of Plasma Membrane	0.0068	0.123	EPB41,TJP3	2
Behavior	Cognition	0.00685	0.123	ADORA1,CD47,CNR1,CPLX2,EPB41,GABRA1,GRIA2,GRIA4,NRXN1,NTF4,PCDH8,PLP1,SNAP25	13
Neurological Disease	Eating Disorders	0.00692	0.123	CALCA,CNR1,GABRA1,GABRA4,GABRB2	5
Psychological Disorders	Eating Disorders	0.00692	0.123	CALCA,CNR1,GABRA1,GABRA4,GABRB2	5
Nutritional Disease	Eating Disorders	0.00692	0.123	CALCA,CNR1,GABRA1,GABRA4,GABRB2	5
Nervous System Development and Function	Nociception	0.00697	0.123	ADORA1,CNR1,EDNRB,GABRA4,GRIA4,KCND2,RTN4	7
Nervous System Development and Function	Development of Central Nervous System	0.00715	0.123	ASPM,ATP2B2,ATRX,CNR1,CTNNA2,DLX2,EMX2,GABRA4,GAP43,MAP1B,MBP,NPTX1,NTF4,OTX1,QKI,RBL1,RTN4,TRPM6	18
Nervous System Development and Function	Abnormal Morphology of Telencephalon	0.00717	0.123	EMX2,OTX1,SMARCC1	3
Organ Morphology	Abnormal Morphology of Telencephalon	0.00717	0.123	EMX2,OTX1,SMARCC1	3
Neurological Disease	Partial Seizure	0.00724	0.123	GABRA1,GABRA4,GABRB2,SCN1A	4
Nervous System Development and Function	Abnormal Morphology of Cerebellum	0.00727	0.123	ASTN1,ATP2B2,CTNNA2,MAP1B,OTX1	5
Organ Morphology	Abnormal Morphology of Cerebellum	0.00727	0.123	ASTN1,ATP2B2,CTNNA2,MAP1B,OTX1	5
RNA Post-Transcriptional Modification	Processing of RNA	0.00788	0.123	CDK12,EPB41,HNRNPR,PNPT1,RBM39,RBM5,SCAF11,SRRM1,TCERG1,TRA2B	10
Cellular Assembly and Organization	Bundling of Filaments	0.00791	0.123	CLIP1,MAP1B,ROCK1	3
Cell Morphology	Polarization of Tumor Cell Lines	0.00791	0.123	CD47,CLIP1,RICTOR	3
Neurological Disease	Alcoholism	0.008	0.123	ALDH2,GABRA1,GABRA4,GABRB2,SCN1A	5
Psychological Disorders	Alcoholism	0.008	0.123	ALDH2,GABRA1,GABRA4,GABRB2,SCN1A	5
Nervous System Development and Function	Function of Neurons	0.008	0.123	ADORA1,ATP2B2,CPLX2,GRIA4,TNFRSF19	5
Cellular Function and Maintenance	Function of Neurons	0.008	0.123	ADORA1,ATP2B2,CPLX2,GRIA4,TNFRSF19	5
Cell Death and Survival	Cell Death of Oligodendrocytes	0.00822	0.123	GRIA4,GRIK3,PLP1,QKI	4
Nervous System Development and Function	Innervation of Neurons	0.00822	0.123	GABRB2,GAP43,NTF4,RIMS1	4
Cellular Movement	Innervation of Neurons	0.00822	0.123	GABRB2,GAP43,NTF4,RIMS1	4
Cell Morphology	Innervation of Neurons	0.00822	0.123	GABRB2,GAP43,NTF4,RIMS1	4
Nervous System Development and Function	Development of Cerebral Cortex	0.00828	0.123	ASPM,CNR1,DLX2,EMX2,GAP43,OTX1	6
Embryonic Development	Development of Cerebral Cortex	0.00828	0.123	ASPM,CNR1,DLX2,EMX2,GAP43,OTX1	6
Tissue Development	Development of Cerebral Cortex	0.00828	0.123	ASPM,CNR1,DLX2,EMX2,GAP43,OTX1	6
Organ Development	Development of Cerebral Cortex	0.00828	0.123	ASPM,CNR1,DLX2,EMX2,GAP43,OTX1	6
Organismal Development	Development of Cerebral Cortex	0.00828	0.123	ASPM,CNR1,DLX2,EMX2,GAP43,OTX1	6
Nervous System Development and Function	Innervation of Tissue	0.00839	0.123	GABRB2,GAP43,NPTX1,NTF4,RIMS1	5
Cell Morphology	Innervation of Tissue	0.00839	0.123	GABRB2,GAP43,NPTX1,NTF4,RIMS1	5
Neurological Disease	Agenesis of Corpus Callosum	0.00843	0.123	MAP1B,SLC12A6	2
Organismal Injury and Abnormalities	Agenesis of Corpus Callosum	0.00843	0.123	MAP1B,SLC12A6	2
Developmental Disorder	Agenesis of Corpus Callosum	0.00843	0.123	MAP1B,SLC12A6	2
Hematological System Development and Function	Cell Division of Hematopoietic Progenitor Cells	0.00843	0.123	KITLG,RBL1	2
Cell Cycle	Cell Division of Hematopoietic Progenitor Cells	0.00843	0.123	KITLG,RBL1	2
Hematopoiesis	Cell Division of Hematopoietic Progenitor Cells	0.00843	0.123	KITLG,RBL1	2
Neurological Disease	Paraparesis	0.00843	0.123	GRIA2,PLP1	2
Cell Morphology	Polarization of Leukemia Cell Lines	0.00843	0.123	CD47,RICTOR	2
Reproductive System Disease	Prostatitis	0.00843	0.123	PDE5A,SNAP25	2
Inflammatory Disease	Prostatitis	0.00843	0.123	PDE5A,SNAP25	2
Cellular Movement	Transmigration of Eosinophils	0.00843	0.123	CD47,CXCL9	2
Hematological System Development and Function	Transmigration of Eosinophils	0.00843	0.123	CD47,CXCL9	2
Immune Cell Trafficking	Transmigration of Eosinophils	0.00843	0.123	CD47,CXCL9	2
Hypersensitivity Response	Transmigration of Eosinophils	0.00843	0.123	CD47,CXCL9	2
Molecular Transport	Transport of L-Serine	0.00843	0.123	SLC1A5,SLC7A10	2
Small Molecule Biochemistry	Transport of L-Serine	0.00843	0.123	SLC1A5,SLC7A10	2
Amino Acid Metabolism	Transport of L-Serine	0.00843	0.123	SLC1A5,SLC7A10	2
Nervous System Development and Function	Morphology of Nerves	0.0086	0.123	ATP2B2,DLX2,NTF4,OTX1,PLP1,SLC12A6	6
Tissue Morphology	Morphology of Nerves	0.0086	0.123	ATP2B2,DLX2,NTF4,OTX1,PLP1,SLC12A6	6
Nervous System Development and Function	Morphology of Neurons	0.00865	0.123	ASTN1,ATP2B2,CTNNA2,DLX2,EMX2,GAP43,KCND2,MAP1B,RTN4,SYN2	10
Tissue Morphology	Morphology of Neurons	0.00865	0.123	ASTN1,ATP2B2,CTNNA2,DLX2,EMX2,GAP43,KCND2,MAP1B,RTN4,SYN2	10
Cell Morphology	Morphology of Neurons	0.00865	0.123	ASTN1,ATP2B2,CTNNA2,DLX2,EMX2,GAP43,KCND2,MAP1B,RTN4,SYN2	10
Organ Morphology	Abnormal Morphology of Trabeculae Carne	0.0087	0.123	BAZ1B,KIFAP3,RB1CC1	3
Cardiovascular System Development and Function	Abnormal Morphology of Trabeculae Carne	0.0087	0.123	BAZ1B,KIFAP3,RB1CC1	3
Neurological Disease	Diabetic Neuropathy	0.0087	0.123	CNR1,PDE5A,SCN1A	3
Behavior	Hyperactivity	0.0087	0.123	CNR1,CPLX2,GRIA4	3
Neurological Disease	Gait Disturbance	0.00893	0.123	ATP2B2,CPLX2,FMOD,MAP1B,PLP1,SCN1A	6
Neurological Disease	Dyssomnia	0.00929	0.123	GABRA1,GABRA4,GABRB2,HLA-DQB1	4
Psychological Disorders	Dyssomnia	0.00929	0.123	GABRA1,GABRA4,GABRB2,HLA-DQB1	4
Cardiovascular System Development and Function	Vasoconstriction	0.00963	0.123	CALCA,CNR1,EDNRB,HSPA1A/HSPA1B,PDE5A	5
Organismal Functions	Movement of Rodents	0.0102	0.123	CNR1,CPLX2,EPB41,Gnas,GRIA2,PLP1,SCN1A,SLC7A10	8
Nervous System Development and Function	Abnormal Morphology of Oligodendrocytes	0.0102	0.123	MBP,PLP1	2
Cell Morphology	Abnormal Morphology of Oligodendrocytes	0.0102	0.123	MBP,PLP1	2
RNA Damage and Repair	Catabolism of mRNA	0.0102	0.123	HSPA1A/HSPA1B,PNPT1	2
Cell-To-Cell Signaling and Interaction	Exocytosis of Norepinephrine	0.0102	0.123	ADORA1,SNAP25	2
Molecular Transport	Exocytosis of Norepinephrine	0.0102	0.123	ADORA1,SNAP25	2
Small Molecule Biochemistry	Exocytosis of Norepinephrine	0.0102	0.123	ADORA1,SNAP25	2
Cellular Function and Maintenance	Exocytosis of Norepinephrine	0.0102	0.123	ADORA1,SNAP25	2
Drug Metabolism	Exocytosis of Norepinephrine	0.0102	0.123	ADORA1,SNAP25	2
Cell Death and Survival	Cell Death of Red Blood Cells	0.0104	0.123	DNASE2,EDNRB,KITLG	3
Nervous System Development and Function	Morphology of Myelin Sheath	0.0104	0.123	ERBB2IP,MBP,PLP1	3
Tissue Morphology	Morphology of Myelin Sheath	0.0104	0.123	ERBB2IP,MBP,PLP1	3
Cell Morphology	Morphology of Myelin Sheath	0.0104	0.123	ERBB2IP,MBP,PLP1	3
Neurological Disease	Post-Traumatic Stress Disorder	0.0104	0.123	CNR1,GABRA1,GABRA4,GABRB2	4
Psychological Disorders	Post-Traumatic Stress Disorder	0.0104	0.123	CNR1,GABRA1,GABRA4,GABRB2	4
Nervous System Development and Function	Memory	0.0107	0.123	CD47,CNR1,CPLX2,GRIA2,GRIA4,NTF4,PCDH8,SNAP25	8
Behavior	Memory	0.0107	0.123	CD47,CNR1,CPLX2,GRIA2,GRIA4,NTF4,PCDH8,SNAP25	8
Molecular Transport	Concentration of Cyclic Amp	0.0109	0.123	ADORA1,CALCA,CD47,CNR1,GAP43,Gnas,PDE5A	7
Small Molecule Biochemistry	Concentration of Cyclic Amp	0.0109	0.123	ADORA1,CALCA,CD47,CNR1,GAP43,Gnas,PDE5A	7
Cell Signaling	Concentration of Cyclic Amp	0.0109	0.123	ADORA1,CALCA,CD47,CNR1,GAP43,Gnas,PDE5A	7
Nucleic Acid Metabolism	Concentration of Cyclic Amp	0.0109	0.123	ADORA1,CALCA,CD47,CNR1,GAP43,Gnas,PDE5A	7
Nervous System Development and Function	Abnormal Morphology of Third Cerebral Ventricle	0.0113	0.123	EMX2,OTX1,SMARCC1	3
Organ Morphology	Abnormal Morphology of Third Cerebral Ventricle	0.0113	0.123	EMX2,OTX1,SMARCC1	3
Neurological Disease	Tardive Dyskinesia	0.0113	0.123	GABRA1,GABRA4,GABRB2	3
Cardiovascular Disease	Vascular Disease	0.0118	0.123	ADORA1,AKAP13,CACNB4,CD47,CNR1,CPEB3,EDNRB,ETNK1,GABRA1,GABRA4,GABRB2,GRIA4,HSPA1A/HSPA1B,KLF6,PDE5A,RBFOX1,RTN4,SCN1A,SNAP25	19
Nervous System Development and Function	Coordination	0.0119	0.123	ASTN1,CPLX2,EPB41,GABRA1,GRIA2,NTF4,PLP1,SLC12A6	8
Molecular Transport	Accumulation of RNA	0.0121	0.123	DDX6,SRRM1	2
RNA Trafficking	Accumulation of RNA	0.0121	0.123	DDX6,SRRM1	2
Cellular Assembly and Organization	Depolarization of Plasma Membrane	0.0121	0.123	GRIA2,GRIA4	2
Cellular Function and Maintenance	Depolarization of Plasma Membrane	0.0121	0.123	GRIA2,GRIA4	2
Small Molecule Biochemistry	Metabolism of Cyclic Gmp	0.0121	0.123	ATP2B2,PDE5A	2
Nucleic Acid Metabolism	Metabolism of Cyclic Gmp	0.0121	0.123	ATP2B2,PDE5A	2
Nervous System Development and Function	Retraction of Neurites	0.0124	0.123	ARHGEF7,MAP1B,OTX1,ROCK1	4
Cellular Assembly and Organization	Retraction of Neurites	0.0124	0.123	ARHGEF7,MAP1B,OTX1,ROCK1	4
Cellular Compromise	Retraction of Neurites	0.0124	0.123	ARHGEF7,MAP1B,OTX1,ROCK1	4
Molecular Transport	Excretion of Na+	0.0133	0.123	ADORA1,EDNRB,PDE5A	3
Cell Morphology	Shape Change of Tumor Cell Lines	0.0136	0.123	AKAP13,CALCA,CLIP1,EDNRB,GAP43,RBL1	6
Infectious Disease	Tuberculosis	0.0137	0.123	CXCL9,GABRA1,GABRA4,GABRB2	4
Cell-To-Cell Signaling and Interaction	Secretion of Neurotransmitter	0.0141	0.123	CNR1,CPLX2,NRXN1,RTN4,SNAP25,SYN2	6
Molecular Transport	Secretion of Neurotransmitter	0.0141	0.123	CNR1,CPLX2,NRXN1,RTN4,SNAP25,SYN2	6
Small Molecule Biochemistry	Secretion of Neurotransmitter	0.0141	0.123	CNR1,CPLX2,NRXN1,RTN4,SNAP25,SYN2	6
Cellular Movement	Cell Movement of Plasmacytoid Dendritic Cells	0.0142	0.123	ADORA1,CXCL9	2
Hematological System Development and Function	Cell Movement of Plasmacytoid Dendritic Cells	0.0142	0.123	ADORA1,CXCL9	2
Immune Cell Trafficking	Cell Movement of Plasmacytoid Dendritic Cells	0.0142	0.123	ADORA1,CXCL9	2
Inflammatory Response	Cell Movement of Plasmacytoid Dendritic Cells	0.0142	0.123	ADORA1,CXCL9	2
Cellular Assembly and Organization	Formation of Spliceosomes	0.0142	0.123	RBM5,SCAF11	2
RNA Post-Transcriptional Modification	Formation of Spliceosomes	0.0142	0.123	RBM5,SCAF11	2
Nervous System Development and Function	Proliferation of Retinal Cells	0.0142	0.123	OTX1,RBL1	2
Cellular Development	Proliferation of Retinal Cells	0.0142	0.123	OTX1,RBL1	2
Cellular Growth and Proliferation	Proliferation of Retinal Cells	0.0142	0.123	OTX1,RBL1	2
Visual System Development and Function	Proliferation of Retinal Cells	0.0142	0.123	OTX1,RBL1	2
Organ Morphology	Relaxation of Vascular Smooth Muscle	0.0142	0.123	ADORA1,CALCA	2
Skeletal and Muscular System Development and Function	Relaxation of Vascular Smooth Muscle	0.0142	0.123	ADORA1,CALCA	2
Hereditary Disorder	Abcd Syndrome	0.0142	0.123	EDNRB	1
Neurological Disease	Abcd Syndrome	0.0142	0.123	EDNRB	1
Developmental Disorder	Abcd Syndrome	0.0142	0.123	EDNRB	1
Metabolic Disease	Abcd Syndrome	0.0142	0.123	EDNRB	1
Auditory Disease	Abcd Syndrome	0.0142	0.123	EDNRB	1
Hereditary Disorder	Andermann Syndrome	0.0142	0.123	SLC12A6	1
Neurological Disease	Andermann Syndrome	0.0142	0.123	SLC12A6	1
Organismal Injury and Abnormalities	Andermann Syndrome	0.0142	0.123	SLC12A6	1
Developmental Disorder	Andermann Syndrome	0.0142	0.123	SLC12A6	1
Cell Cycle	G2/M Phase of Sertoli Cells	0.0142	0.123	ATRX	1
Hereditary Disorder	X Linked Mental Retardation-Hypotonic Facies Syndrome	0.0142	0.123	ATRX	1
Neurological Disease	X Linked Mental Retardation-Hypotonic Facies Syndrome	0.0142	0.123	ATRX	1
Developmental Disorder	X Linked Mental Retardation-Hypotonic Facies Syndrome	0.0142	0.123	ATRX	1
DNA Replication, Recombination, and Repair	Aberration of Chromosome Ends	0.0142	0.123	HSPA1A/HSPA1B	1
Organ Morphology	Abnormal Morphology of Manchettes	0.0142	0.123	CLIP1	1
Cellular Assembly and Organization	Abnormal Morphology of Manchettes	0.0142	0.123	CLIP1	1
Reproductive System Development and Function	Abnormal Morphology of Manchettes	0.0142	0.123	CLIP1	1
Hematological Disease	Acquired Hemoglobin H Disease	0.0142	0.123	ATRX	1
Hereditary Disorder	Acrodermatitis Enteropathica	0.0142	0.123	SLC39A4	1
Dermatological Diseases and Conditions	Acrodermatitis Enteropathica	0.0142	0.123	SLC39A4	1
Metabolic Disease	Acrodermatitis Enteropathica	0.0142	0.123	SLC39A4	1
Cell-To-Cell Signaling and Interaction	Action Potential of Interneurons	0.0142	0.123	SCN1A	1
Nervous System Development and Function	Action Potential of Interneurons	0.0142	0.123	SCN1A	1
Small Molecule Biochemistry	Activation of Paclitaxel	0.0142	0.123	CLIP1	1
Lipid Metabolism	Activation of Paclitaxel	0.0142	0.123	CLIP1	1
Hereditary Disorder	Alpha Thalassemia-Mental Retardation Syndrome	0.0142	0.123	ATRX	1
Neurological Disease	Alpha Thalassemia-Mental Retardation Syndrome	0.0142	0.123	ATRX	1
Developmental Disorder	Alpha Thalassemia-Mental Retardation Syndrome	0.0142	0.123	ATRX	1
Hematological Disease	Alpha Thalassemia-Mental Retardation Syndrome	0.0142	0.123	ATRX	1
Cell Cycle	Aneuploidy of Hepatocytes	0.0142	0.123	CENPE	1
Hepatic System Development and Function	Aneuploidy of Hepatocytes	0.0142	0.123	CENPE	1
Nervous System Development and Function	Antinociception of Peripheral Nerve	0.0142	0.123	ADORA1	1
Cell Death and Survival	Apoptosis of Cd56+ Natural Killer Cells	0.0142	0.123	KITLG	1
Cell Death and Survival	Apoptosis of Promegakaryocytes	0.0142	0.123	KITLG	1
Tissue Morphology	Area of Aorta	0.0142	0.123	EDNRB	1
Cardiovascular System Development and Function	Area of Aorta	0.0142	0.123	EDNRB	1
Organismal Development	Area of Aorta	0.0142	0.123	EDNRB	1
Cell Cycle	Arrest In Cell Division of Bone Cancer Cell Lines	0.0142	0.123	FUBP1	1
Hereditary Disorder	Autosomal Dominant Mental Retardation Type 1	0.0142	0.123	MBD5	1
Neurological Disease	Autosomal Dominant Mental Retardation Type 1	0.0142	0.123	MBD5	1
Developmental Disorder	Autosomal Dominant Mental Retardation Type 1	0.0142	0.123	MBD5	1
Cell-To-Cell Signaling and Interaction	Binding of Blood-Derived Mast Cells	0.0142	0.123	KITLG	1
Hematological System Development and Function	Binding of Blood-Derived Mast Cells	0.0142	0.123	KITLG	1
Hypersensitivity Response	Binding of Blood-Derived Mast Cells	0.0142	0.123	KITLG	1
Inflammatory Response	Binding of Blood-Derived Mast Cells	0.0142	0.123	KITLG	1
Cell-To-Cell Signaling and Interaction	Binding of Osteoclast-Like Cells	0.0142	0.123	CALCA	1
Skeletal and Muscular System Development and Function	Binding of Osteoclast-Like Cells	0.0142	0.123	CALCA	1
Connective Tissue Development and Function	Binding of Osteoclast-Like Cells	0.0142	0.123	CALCA	1
Cell-To-Cell Signaling and Interaction	Binding of Splenocytes	0.0142	0.123	CD47	1
Neurological Disease	Blepharospasm	0.0142	0.123	SNAP25	1
Ophthalmic Disease	Blepharospasm	0.0142	0.123	SNAP25	1
Cellular Compromise	Breakdown of Nucleus	0.0142	0.123	ROCK1	1
Nervous System Development and Function	Calcium Permeability of Neurons	0.0142	0.123	GRIA2	1
Cell Cycle	Cell Cycle Progression of Type A Spermatogonia	0.0142	0.123	KITLG	1
Reproductive System Development and Function	Cell Cycle Progression of Type A Spermatogonia	0.0142	0.123	KITLG	1
Hematological System Development and Function	Cell Division of Myeloblasts	0.0142	0.123	RBL1	1
Cell Cycle	Cell Division of Myeloblasts	0.0142	0.123	RBL1	1
Hematopoiesis	Cell Division of Myeloblasts	0.0142	0.123	RBL1	1
Cell Cycle	Cell Division of Neural Stem Cells	0.0142	0.123	EMX2	1
Cellular Movement	Cell Movement of Chronic Lymphocytic Leukemia Cells	0.0142	0.123	HMMR	1
Cell Morphology	Cell Spreading of Skin Cancer Cell Lines	0.0142	0.123	GAP43	1
Cell-To-Cell Signaling and Interaction	Cell-Cell Contact of Dendritic Cells	0.0142	0.123	NPTX1	1
Tissue Development	Cell-Cell Contact of Dendritic Cells	0.0142	0.123	NPTX1	1
Hematological System Development and Function	Cell-Cell Contact of Dendritic Cells	0.0142	0.123	NPTX1	1
Immune Cell Trafficking	Cell-Cell Contact of Dendritic Cells	0.0142	0.123	NPTX1	1
Cell-To-Cell Signaling and Interaction	Cell-Cell Contact of Naive T Lymphocytes	0.0142	0.123	NPTX1	1
Tissue Development	Cell-Cell Contact of Naive T Lymphocytes	0.0142	0.123	NPTX1	1
Hematological System Development and Function	Cell-Cell Contact of Naive T Lymphocytes	0.0142	0.123	NPTX1	1
Immune Cell Trafficking	Cell-Cell Contact of Naive T Lymphocytes	0.0142	0.123	NPTX1	1
Cellular Movement	Chemokinesis of Embryonic Cell Lines	0.0142	0.123	CNR1	1
Embryonic Development	Chemokinesis of Embryonic Cell Lines	0.0142	0.123	CNR1	1
Cellular Movement	Chemokinesis of Epithelial Cell Lines	0.0142	0.123	CNR1	1
Hair and Skin Development and Function	Chemokinesis of Epithelial Cell Lines	0.0142	0.123	CNR1	1
Cellular Movement	Chemotaxis of Plasmacytoid Dendritic Cells	0.0142	0.123	ADORA1	1
Hematological System Development and Function	Chemotaxis of Plasmacytoid Dendritic Cells	0.0142	0.123	ADORA1	1
Immune Cell Trafficking	Chemotaxis of Plasmacytoid Dendritic Cells	0.0142	0.123	ADORA1	1
Inflammatory Response	Chemotaxis of Plasmacytoid Dendritic Cells	0.0142	0.123	ADORA1	1
Cellular Development	Clonal Expansion of Th2 Cells	0.0142	0.123	PLP1	1
Cellular Growth and Proliferation	Clonal Expansion of Th2 Cells	0.0142	0.123	PLP1	1
Hematological System Development and Function	Clonal Expansion of Th2 Cells	0.0142	0.123	PLP1	1
Cellular Growth and Proliferation	Colony Formation of Colony Forming Granulocyte-Macrophage-Megakaryocytes	0.0142	0.123	KITLG	1
Hematological System Development and Function	Colony Formation of Colony Forming Granulocyte-Macrophage-Megakaryocytes	0.0142	0.123	KITLG	1
Hematopoiesis	Colony Formation of Colony Forming Granulocyte-Macrophage-Megakaryocytes	0.0142	0.123	KITLG	1
Cellular Growth and Proliferation	Colony Formation of Colony Forming Unit-Megakaryocytes	0.0142	0.123	KITLG	1
Hematological System Development and Function	Colony Formation of Colony Forming Unit-Megakaryocytes	0.0142	0.123	KITLG	1
Hematopoiesis	Colony Formation of Colony Forming Unit-Megakaryocytes	0.0142	0.123	KITLG	1
Molecular Transport	Concentration of Protein	0.0142	0.123	ATP2B2	1
Hereditary Disorder	Cone-Rod Dystrophy 7	0.0142	0.123	RIMS1	1
Ophthalmic Disease	Cone-Rod Dystrophy 7	0.0142	0.123	RIMS1	1
Small Molecule Biochemistry	Consumption of Quinine	0.0142	0.123	GABRB2	1
Drug Metabolism	Consumption of Quinine	0.0142	0.123	GABRB2	1
Tissue Morphology	Contraction of GubeRNAculum	0.0142	0.123	CALCA	1
Embryonic Development	Contraction of GubeRNAculum	0.0142	0.123	CALCA	1
Digestive System Development and Function	Contraction of Jejunum	0.0142	0.123	CALCA	1
Digestive System Development and Function	Contraction of Orad Compartment	0.0142	0.123	CALCA	1
Tissue Morphology	Deficiency of Melanocytes	0.0142	0.123	EDNRB	1
Cellular Compromise	Deformation of Spindle Pole	0.0142	0.123	CENPE	1
Tissue Morphology	Degeneration of Wolffian Duct	0.0142	0.123	EMX2	1
Embryonic Development	Degeneration of Wolffian Duct	0.0142	0.123	EMX2	1
Embryonic Development	Degeneration of Embryoblast Cells	0.0142	0.123	SMARCC1	1
Cellular Compromise	Degeneration of Embryoblast Cells	0.0142	0.123	SMARCC1	1
Small Molecule Biochemistry	Degradation of Acetaldehyde	0.0142	0.123	ALDH2	1
Cell Morphology	Delay In Cell Spreading of Epithelial Cell Lines	0.0142	0.123	GAP43	1
Hair and Skin Development and Function	Delay In Cell Spreading of Epithelial Cell Lines	0.0142	0.123	GAP43	1
Cell Morphology	Delay In Cell Spreading of Fibroblast Cell Lines	0.0142	0.123	GAP43	1
Connective Tissue Development and Function	Delay In Cell Spreading of Fibroblast Cell Lines	0.0142	0.123	GAP43	1
Cellular Movement	Delay In Migration of Neutrophils	0.0142	0.123	CD47	1
Hematological System Development and Function	Delay In Migration of Neutrophils	0.0142	0.123	CD47	1
Immune Cell Trafficking	Delay In Migration of Neutrophils	0.0142	0.123	CD47	1
Inflammatory Response	Delay In Migration of Neutrophils	0.0142	0.123	CD47	1
Nervous System Development and Function	Density of Serotonergic Neurons	0.0142	0.123	GAP43	1
Tissue Morphology	Density of Serotonergic Neurons	0.0142	0.123	GAP43	1
Cellular Development	Development of Early Pro-B Lymphocytes	0.0142	0.123	SMARCC1	1
Hematological System Development and Function	Development of Early Pro-B Lymphocytes	0.0142	0.123	SMARCC1	1
Hematopoiesis	Development of Early Pro-B Lymphocytes	0.0142	0.123	SMARCC1	1
Humoral Immune Response	Development of Early Pro-B Lymphocytes	0.0142	0.123	SMARCC1	1
Lymphoid Tissue Structure and Development	Development of Early Pro-B Lymphocytes	0.0142	0.123	SMARCC1	1
Nervous System Development and Function	Development of Hippocampal Fissure	0.0142	0.123	EMX2	1
Embryonic Development	Development of Hippocampal Fissure	0.0142	0.123	EMX2	1
Tissue Development	Development of Hippocampal Fissure	0.0142	0.123	EMX2	1
Organ Development	Development of Hippocampal Fissure	0.0142	0.123	EMX2	1
Organismal Development	Development of Hippocampal Fissure	0.0142	0.123	EMX2	1
Nervous System Development and Function	Development of Layer Iv	0.0142	0.123	GAP43	1
Embryonic Development	Development of Layer Iv	0.0142	0.123	GAP43	1
Tissue Development	Development of Layer Iv	0.0142	0.123	GAP43	1
Organ Development	Development of Layer Iv	0.0142	0.123	GAP43	1
Organismal Development	Development of Layer Iv	0.0142	0.123	GAP43	1
Cancer	Development of Testicular Tumor	0.0142	0.123	KITLG	1
Cell Morphology	Diameter of Oocytes	0.0142	0.123	KITLG	1
Cellular Movement	Dissemination of Diffuse Large B-Cell Lymphoma Cells	0.0142	0.123	CD47	1
Cellular Assembly and Organization	Dissociation of Ribosome	0.0142	0.123	EIF3A	1
Cellular Movement	Distribution of Melanocytes	0.0142	0.123	KITLG	1
Hair and Skin Development and Function	Distribution of Melanocytes	0.0142	0.123	KITLG	1
Neurological Disease	Dyskinesia of Axial Skeleton	0.0142	0.123	CNR1	1
Skeletal and Muscular Disorders	Dyskinesia of Axial Skeleton	0.0142	0.123	CNR1	1
Connective Tissue Disorders	Dyskinesia of Axial Skeleton	0.0142	0.123	CNR1	1
Cellular Function and Maintenance	Elimination of Red Blood Cells	0.0142	0.123	CD47	1
Hematological System Development and Function	Elimination of Red Blood Cells	0.0142	0.123	CD47	1
Cell Morphology	Elongation of B Lymphocytes	0.0142	0.123	CD47	1
Hematological System Development and Function	Elongation of B Lymphocytes	0.0142	0.123	CD47	1
Humoral Immune Response	Elongation of B Lymphocytes	0.0142	0.123	CD47	1
Hereditary Disorder	Episodic Ataxia Type 5	0.0142	0.123	CACNB4	1
Neurological Disease	Episodic Ataxia Type 5	0.0142	0.123	CACNB4	1
Cell-To-Cell Signaling and Interaction	Excitation of Postsynaptic Region	0.0142	0.123	PCDH8	1
Nervous System Development and Function	Excitation of Postsynaptic Region	0.0142	0.123	PCDH8	1
Auditory and Vestibular System Development and Function	Formation of Cochlea	0.0142	0.123	OTX1	1
Organ Development	Formation of Cochlea	0.0142	0.123	OTX1	1
Auditory and Vestibular System Development and Function	Formation of Cochlear Duct	0.0142	0.123	OTX1	1
Organ Development	Formation of Cochlear Duct	0.0142	0.123	OTX1	1
Cellular Assembly and Organization	Formation of Filopodial Tip	0.0142	0.123	GAP43	1
Cell Morphology	Formation of Filopodial Tip	0.0142	0.123	GAP43	1
Cellular Function and Maintenance	Formation of Filopodial Tip	0.0142	0.123	GAP43	1
Cellular Assembly and Organization	Formation of Type I Collagen Fibrils	0.0142	0.123	SERPINH1	1
Tissue Development	Formation of Type I Collagen Fibrils	0.0142	0.123	SERPINH1	1
Auditory and Vestibular System Development and Function	Formation of Utriculosaccular Duct	0.0142	0.123	OTX1	1
Organ Development	Formation of Utriculosaccular Duct	0.0142	0.123	OTX1	1
Tissue Development	Function of Autonomic Nerve	0.0142	0.123	SNAP25	1
Hereditary Disorder	Generalized Epilepsy With Febrile Seizures Plus Type 2	0.0142	0.123	SCN1A	1
Neurological Disease	Generalized Epilepsy With Febrile Seizures Plus Type 2	0.0142	0.123	SCN1A	1
Nervous System Development and Function	Generation of Axons	0.0142	0.123	ROCK1	1
Cellular Assembly and Organization	Generation of Axons	0.0142	0.123	ROCK1	1
Nervous System Development and Function	Generation of Growth Cone	0.0142	0.123	ROCK1	1
Cellular Assembly and Organization	Generation of Growth Cone	0.0142	0.123	ROCK1	1
Hereditary Disorder	Hereditary Elliptocytosis Due To Deficiency of Protein 4.1	0.0142	0.123	EPB41	1
Hematological Disease	Hereditary Elliptocytosis Due To Deficiency of Protein 4.1	0.0142	0.123	EPB41	1
Hereditary Disorder	Hereditary Motor And Sensory Neuropathy With Agenesis of The Corpus Callosum	0.0142	0.123	SLC12A6	1
Neurological Disease	Hereditary Motor And Sensory Neuropathy With Agenesis of The Corpus Callosum	0.0142	0.123	SLC12A6	1
Hereditary Disorder	Hereditary Spastic Paraplegia X-Linked	0.0142	0.123	PLP1	1
Neurological Disease	Hereditary Spastic Paraplegia X-Linked	0.0142	0.123	PLP1	1
Renal and Urological Disease	Hypercitraturia	0.0142	0.123	EDNRB	1
Behavior	Hypolocomotion of Mice	0.0142	0.123	CNR1	1
Organismal Functions	Hypolocomotion of Mice	0.0142	0.123	CNR1	1
Hereditary Disorder	Hypomagnesemia With Secondary Hypocalcemia	0.0142	0.123	TRPM6	1
Hematological Disease	Hypomagnesemia With Secondary Hypocalcemia	0.0142	0.123	TRPM6	1
Renal and Urological Disease	Hypomagnesemia With Secondary Hypocalcemia	0.0142	0.123	TRPM6	1
Reproductive System Disease	Hypoplasia of Germ Cells	0.0142	0.123	ATRX	1
Developmental Disorder	Hypoplasia of Germ Cells	0.0142	0.123	ATRX	1
Organ Morphology	Induction of Kidney	0.0142	0.123	DPT	1
Embryonic Development	Induction of Kidney	0.0142	0.123	DPT	1
Organ Development	Induction of Kidney	0.0142	0.123	DPT	1
Organismal Development	Induction of Kidney	0.0142	0.123	DPT	1
Renal and Urological System Development and Function	Induction of Kidney	0.0142	0.123	DPT	1
Cell-To-Cell Signaling and Interaction	Induction of Mammary Tumor Cells	0.0142	0.123	CALCA	1
Cancer	Induction of Mammary Tumor Cells	0.0142	0.123	CALCA	1
Cellular Growth and Proliferation	Induction of Mammary Tumor Cells	0.0142	0.123	CALCA	1
Tumor Morphology	Induction of Mammary Tumor Cells	0.0142	0.123	CALCA	1
Gastrointestinal Disease	Inhibition of Ileum	0.0142	0.123	CALCA	1
Neurological Disease	Initiation of Experimental Autoimmune Encephalomyelitis	0.0142	0.123	PLP1	1
Immunological Disease	Initiation of Experimental Autoimmune Encephalomyelitis	0.0142	0.123	PLP1	1
Inflammatory Disease	Initiation of Experimental Autoimmune Encephalomyelitis	0.0142	0.123	PLP1	1
Nervous System Development and Function	Innervation of Serotonergic Neurons	0.0142	0.123	GAP43	1
Cellular Movement	Innervation of Serotonergic Neurons	0.0142	0.123	GAP43	1
Cell Morphology	Innervation of Serotonergic Neurons	0.0142	0.123	GAP43	1
Endocrine System Development and Function	Insulin Sensitivity of Muscle	0.0142	0.123	Gnas	1
Cell-To-Cell Signaling and Interaction	Interaction of Acute Myeloblastic Leukemia Cells	0.0142	0.123	KITLG	1
Tumor Morphology	Interaction of Acute Myeloblastic Leukemia Cells	0.0142	0.123	KITLG	1
Cell-To-Cell Signaling and Interaction	Interaction of Cervical Cancer Cell Lines	0.0142	0.123	KITLG	1
Molecular Transport	Localization of DNA Fragment	0.0142	0.123	ROCK1	1
Gene Expression	Localization of DNA Fragment	0.0142	0.123	ROCK1	1
Cell-To-Cell Signaling and Interaction	Long Term Depression of Excitatory Synapses	0.0142	0.123	CNR1	1
Nervous System Development and Function	Long Term Depression of Excitatory Synapses	0.0142	0.123	CNR1	1
Cell-To-Cell Signaling and Interaction	Maintenance of Synapse	0.0142	0.123	SYN2	1
Cellular Assembly and Organization	Maintenance of Synapse	0.0142	0.123	SYN2	1
Cellular Function and Maintenance	Maintenance of Synapse	0.0142	0.123	SYN2	1
Cellular Assembly and Organization	Maturation of Collagen Fibrils	0.0142	0.123	FMOD	1
Nervous System Development and Function	Migration of Dopaminergic Progenitor Cells	0.0142	0.123	NTF4	1
Cellular Movement	Migration of Dopaminergic Progenitor Cells	0.0142	0.123	NTF4	1
Nervous System Development and Function	Migration of Enteric Neuroblasts	0.0142	0.123	EDNRB	1
Cellular Movement	Migration of Enteric Neuroblasts	0.0142	0.123	EDNRB	1
Embryonic Development	Migration of Enteric Neuroblasts	0.0142	0.123	EDNRB	1
Cellular Assembly and Organization	Morphogenesis of Growth Cone	0.0142	0.123	MAP1B	1
Cell Morphology	Morphogenesis of Growth Cone	0.0142	0.123	MAP1B	1
Tissue Development	Morphogenesis of Growth Cone	0.0142	0.123	MAP1B	1
Organ Morphology	Morphogenesis of Vertebral Column	0.0142	0.123	ARHGEF7	1
Embryonic Development	Morphogenesis of Vertebral Column	0.0142	0.123	ARHGEF7	1
Skeletal and Muscular System Development and Function	Morphogenesis of Vertebral Column	0.0142	0.123	ARHGEF7	1
Tissue Development	Morphogenesis of Vertebral Column	0.0142	0.123	ARHGEF7	1
Organ Development	Morphogenesis of Vertebral Column	0.0142	0.123	ARHGEF7	1
Organismal Development	Morphogenesis of Vertebral Column	0.0142	0.123	ARHGEF7	1
Connective Tissue Development and Function	Morphogenesis of Vertebral Column	0.0142	0.123	ARHGEF7	1
Neurological Disease	Motor Seizure	0.0142	0.123	CACNB4	1
Hereditary Disorder	Multiple Sulfatase Deficiency	0.0142	0.123	SUMF1	1
Developmental Disorder	Multiple Sulfatase Deficiency	0.0142	0.123	SUMF1	1
Metabolic Disease	Multiple Sulfatase Deficiency	0.0142	0.123	SUMF1	1
Neurological Disease	Neurodegeneration of Ca3 Neurons	0.0142	0.123	GRIA2	1
Cellular Compromise	Neurodegeneration of Ca3 Neurons	0.0142	0.123	GRIA2	1
Organismal Injury and Abnormalities	Neurodegeneration of Ca3 Neurons	0.0142	0.123	GRIA2	1
Neurological Disease	Neuropathy of Peripheral Nerve	0.0142	0.123	SLC12A6	1
Hereditary Disorder	Omodysplasia Type 1	0.0142	0.123	GPC6	1
Skeletal and Muscular Disorders	Omodysplasia Type 1	0.0142	0.123	GPC6	1
Developmental Disorder	Omodysplasia Type 1	0.0142	0.123	GPC6	1
Connective Tissue Disorders	Omodysplasia Type 1	0.0142	0.123	GPC6	1
Cellular Assembly and Organization	Outgrowth of Membrane Ruffles	0.0142	0.123	ROCK1	1
Cell Morphology	Polarization of Carcinoma Cell Lines	0.0142	0.123	CLIP1	1
Cell Morphology	Polarization of Lung Cancer Cell Lines	0.0142	0.123	CLIP1	1
Cell Morphology	Polarization of Lymphoma Cell Lines	0.0142	0.123	CD47	1
Cellular Assembly and Organization	Positioning of Centriole	0.0142	0.123	ROCK1	1
Cellular Function and Maintenance	Presence of Melanocytes	0.0142	0.123	KITLG	1
Hair and Skin Development and Function	Presence of Melanocytes	0.0142	0.123	KITLG	1
Nervous System Development and Function	Projection of Motor Axons	0.0142	0.123	RTN4	1
Cellular Assembly and Organization	Projection of Motor Axons	0.0142	0.123	RTN4	1
Cell Morphology	Projection of Motor Axons	0.0142	0.123	RTN4	1
Nervous System Development and Function	Projection of Sensory Axons	0.0142	0.123	RTN4	1
Cellular Assembly and Organization	Projection of Sensory Axons	0.0142	0.123	RTN4	1
Cell Morphology	Projection of Sensory Axons	0.0142	0.123	RTN4	1
Cellular Development	Proliferation of Peritoneal Mast Cells	0.0142	0.123	KITLG	1
Cellular Growth and Proliferation	Proliferation of Peritoneal Mast Cells	0.0142	0.123	KITLG	1
Hematological System Development and Function	Proliferation of Peritoneal Mast Cells	0.0142	0.123	KITLG	1
Hypersensitivity Response	Proliferation of Peritoneal Mast Cells	0.0142	0.123	KITLG	1
Inflammatory Response	Proliferation of Peritoneal Mast Cells	0.0142	0.123	KITLG	1
Tissue Morphology	Quantity of Th3 Cells	0.0142	0.123	MBP	1
Hematological System Development and Function	Quantity of Th3 Cells	0.0142	0.123	MBP	1
Infectious Disease	Quantity of Murine Hepatitis Virus	0.0142	0.123	CXCL9	1
Cellular Assembly and Organization	Reassembly of Intermediate Filaments	0.0142	0.123	ROCK1	1
Tissue Development	Reassembly of Intermediate Filaments	0.0142	0.123	ROCK1	1
Cellular Function and Maintenance	Reassembly of Intermediate Filaments	0.0142	0.123	ROCK1	1
Cellular Assembly and Organization	Reassembly of Microtubules	0.0142	0.123	ROCK1	1
Tissue Development	Reassembly of Microtubules	0.0142	0.123	ROCK1	1
Cellular Function and Maintenance	Reassembly of Microtubules	0.0142	0.123	ROCK1	1
Nervous System Development and Function	Recovery of Axons	0.0142	0.123	RTN4	1
Cell Death and Survival	Recovery of Axons	0.0142	0.123	RTN4	1
Cell-To-Cell Signaling and Interaction	Reformation of Focal Adhesions	0.0142	0.123	HSPA1A/HSPA1B	1
Tissue Development	Reformation of Focal Adhesions	0.0142	0.123	HSPA1A/HSPA1B	1
Behavior	Reinforcement	0.0142	0.123	CNR1	1
Tissue Morphology	Relaxation of Hepatic Artery	0.0142	0.123	CALCA	1
Cardiovascular System Development and Function	Relaxation of Hepatic Artery	0.0142	0.123	CALCA	1
Tissue Morphology	Relaxation of Uterine Tissue	0.0142	0.123	CALCA	1
Reproductive System Development and Function	Relaxation of Uterine Tissue	0.0142	0.123	CALCA	1
Cellular Movement	Relocalization of Alpha-Beta Thymocytes	0.0142	0.123	CCR9	1
Cellular Function and Maintenance	Relocalization of Alpha-Beta Thymocytes	0.0142	0.123	CCR9	1
Hematological System Development and Function	Relocalization of Alpha-Beta Thymocytes	0.0142	0.123	CCR9	1
Immune Cell Trafficking	Relocalization of Alpha-Beta Thymocytes	0.0142	0.123	CCR9	1
Hematopoiesis	Relocalization of Alpha-Beta Thymocytes	0.0142	0.123	CCR9	1
Inflammatory Response	Relocalization of Alpha-Beta Thymocytes	0.0142	0.123	CCR9	1
Metabolic Disease	Renal Tubular Acidosis, Proximal	0.0142	0.123	SLC4A4	1
Renal and Urological Disease	Renal Tubular Acidosis, Proximal	0.0142	0.123	SLC4A4	1
Cell Morphology	Repair of Neurons	0.0142	0.123	GAP43	1
Cellular Function and Maintenance	Repair of Neurons	0.0142	0.123	GAP43	1
Embryonic Development	Retention of Embryo	0.0142	0.123	CNR1	1
Nervous System Development and Function	Retraction of Glial Cell Projections	0.0142	0.123	GRIA2	1
Cellular Assembly and Organization	Retraction of Glial Cell Projections	0.0142	0.123	GRIA2	1
Cellular Compromise	Retraction of Glial Cell Projections	0.0142	0.123	GRIA2	1
Cellular Movement	Scattering of Cervical Cancer Cell Lines	0.0142	0.123	SLC12A6	1
Hereditary Disorder	Schizophrenia Type 17	0.0142	0.123	NRXN1	1
Neurological Disease	Schizophrenia Type 17	0.0142	0.123	NRXN1	1
Psychological Disorders	Schizophrenia Type 17	0.0142	0.123	NRXN1	1
Nervous System Development and Function	Size of Optic Chiasm	0.0142	0.123	GAP43	1
Organ Morphology	Size of Optic Chiasm	0.0142	0.123	GAP43	1
RNA Post-Transcriptional Modification	Splicing of Reporter mRNA	0.0142	0.123	TCERG1	1
Nervous System Development and Function	Spreading Depression of Hippocampus	0.0142	0.123	ADORA1	1
Nervous System Development and Function	Sprouting of Corticospinal Neurons	0.0142	0.123	RTN4	1
Cellular Assembly and Organization	Sprouting of Corticospinal Neurons	0.0142	0.123	RTN4	1
Cell Morphology	Sprouting of Corticospinal Neurons	0.0142	0.123	RTN4	1
Tissue Development	Sprouting of Corticospinal Neurons	0.0142	0.123	RTN4	1
Cellular Function and Maintenance	Sprouting of Corticospinal Neurons	0.0142	0.123	RTN4	1
Cellular Development	Sprouting of Corticospinal Neurons	0.0142	0.123	RTN4	1
Cellular Assembly and Organization	Stabilization of Erythrocyte Membrane	0.0142	0.123	EPB41	1
Hematological System Development and Function	Stabilization of Erythrocyte Membrane	0.0142	0.123	EPB41	1
Organ Development	Stimulation of Heart	0.0142	0.123	ADORA1	1
Cell-To-Cell Signaling and Interaction	Stimulation of High Proliferative Potential Colony-Forming Cells	0.0142	0.123	KITLG	1
Cellular Growth and Proliferation	Stimulation of High Proliferative Potential Colony-Forming Cells	0.0142	0.123	KITLG	1
Hematological System Development and Function	Stimulation of High Proliferative Potential Colony-Forming Cells	0.0142	0.123	KITLG	1
Hematopoiesis	Stimulation of High Proliferative Potential Colony-Forming Cells	0.0142	0.123	KITLG	1
Nervous System Development and Function	Structure of Myelin Sheath	0.0142	0.123	PLP1	1
Cellular Assembly and Organization	Structure of Myelin Sheath	0.0142	0.123	PLP1	1
Cell Morphology	Structure of Myelin Sheath	0.0142	0.123	PLP1	1
Small Molecule Biochemistry	Suppression of GABA	0.0142	0.123	CNR1	1
Lipid Metabolism	Suppression of GABA	0.0142	0.123	CNR1	1
Amino Acid Metabolism	Suppression of GABA	0.0142	0.123	CNR1	1
Nervous System Development and Function	Survival of Dopaminergic Progenitor Cells	0.0142	0.123	NTF4	1
Cell Death and Survival	Survival of Dopaminergic Progenitor Cells	0.0142	0.123	NTF4	1
Embryonic Development	Survival of Melanoblasts	0.0142	0.123	KITLG	1
Cell Death and Survival	Survival of Melanoblasts	0.0142	0.123	KITLG	1
Cellular Assembly and Organization	Thickness of Type I Collagen Fibrils	0.0142	0.123	SERPINH1	1
Cell Morphology	Thickness of Type I Collagen Fibrils	0.0142	0.123	SERPINH1	1
Cancer	Transformation of Retinal Progenitor Cells	0.0142	0.123	RBL1	1
Cancer	Transformation of Vascular Smooth Muscle Cells	0.0142	0.123	CALCA	1
Cellular Movement	Translocation of T Lymphocytes	0.0142	0.123	CXCL9	1
Hematological System Development and Function	Translocation of T Lymphocytes	0.0142	0.123	CXCL9	1
Immune Cell Trafficking	Translocation of T Lymphocytes	0.0142	0.123	CXCL9	1
Cell-mediated Immune Response	Translocation of T Lymphocytes	0.0142	0.123	CXCL9	1
Molecular Transport	Translocation of Galactosylceramide	0.0142	0.123	PLP1	1
Small Molecule Biochemistry	Translocation of Galactosylceramide	0.0142	0.123	PLP1	1
Lipid Metabolism	Translocation of Galactosylceramide	0.0142	0.123	PLP1	1
Molecular Transport	Translocation of Glucosylceramide	0.0142	0.123	PLP1	1
Small Molecule Biochemistry	Translocation of Glucosylceramide	0.0142	0.123	PLP1	1
Lipid Metabolism	Translocation of Glucosylceramide	0.0142	0.123	PLP1	1
Molecular Transport	Translocation of Lactosylceramide	0.0142	0.123	PLP1	1
Small Molecule Biochemistry	Translocation of Lactosylceramide	0.0142	0.123	PLP1	1
Lipid Metabolism	Translocation of Lactosylceramide	0.0142	0.123	PLP1	1
Nervous System Development and Function	Transmembrane Potential of Stellate Cells	0.0142	0.123	GABRA1	1
Cell Morphology	Transmembrane Potential of Stellate Cells	0.0142	0.123	GABRA1	1
Cellular Function and Maintenance	Transmembrane Potential of Stellate Cells	0.0142	0.123	GABRA1	1
Molecular Transport	Uptake of D-Alanine	0.0142	0.123	SLC7A10	1
Small Molecule Biochemistry	Uptake of D-Alanine	0.0142	0.123	SLC7A10	1
Amino Acid Metabolism	Uptake of D-Alanine	0.0142	0.123	SLC7A10	1
Molecular Transport	Uptake of D-Serine	0.0142	0.123	SLC7A10	1
Small Molecule Biochemistry	Uptake of D-Serine	0.0142	0.123	SLC7A10	1
Amino Acid Metabolism	Uptake of D-Serine	0.0142	0.123	SLC7A10	1
Molecular Transport	Uptake of L-Isoleucine	0.0142	0.123	SLC7A10	1
Small Molecule Biochemistry	Uptake of L-Isoleucine	0.0142	0.123	SLC7A10	1
Amino Acid Metabolism	Uptake of L-Isoleucine	0.0142	0.123	SLC7A10	1
Molecular Transport	Uptake of L-Leucine	0.0142	0.123	SLC7A10	1
Small Molecule Biochemistry	Uptake of L-Leucine	0.0142	0.123	SLC7A10	1
Amino Acid Metabolism	Uptake of L-Leucine	0.0142	0.123	SLC7A10	1
Molecular Transport	Uptake of L-Threonine	0.0142	0.123	SLC7A10	1
Small Molecule Biochemistry	Uptake of L-Threonine	0.0142	0.123	SLC7A10	1
Amino Acid Metabolism	Uptake of L-Threonine	0.0142	0.123	SLC7A10	1
Molecular Transport	Uptake of L-Valine	0.0142	0.123	SLC7A10	1
Small Molecule Biochemistry	Uptake of L-Valine	0.0142	0.123	SLC7A10	1
Amino Acid Metabolism	Uptake of L-Valine	0.0142	0.123	SLC7A10	1
Molecular Transport	Uptake of Beta-Alanine	0.0142	0.123	SLC7A10	1
Small Molecule Biochemistry	Uptake of Beta-Alanine	0.0142	0.123	SLC7A10	1
Amino Acid Metabolism	Uptake of Beta-Alanine	0.0142	0.123	SLC7A10	1
Small Molecule Biochemistry	Uptake of Quinidine	0.0142	0.123	ABCB10	1
Drug Metabolism	Uptake of Quinidine	0.0142	0.123	ABCB10	1
Small Molecule Biochemistry	Uptake of Verapamil	0.0142	0.123	ABCB10	1
Drug Metabolism	Uptake of Verapamil	0.0142	0.123	ABCB10	1
Tissue Morphology	Vasodilation of Middle Meningeal Artery	0.0142	0.123	CALCA	1
Cardiovascular System Development and Function	Vasodilation of Middle Meningeal Artery	0.0142	0.123	CALCA	1
Organismal Development	Vasodilation of Middle Meningeal Artery	0.0142	0.123	CALCA	1
Tissue Morphology	Volume of Subcutaneous Fat	0.0142	0.123	DPT	1
Connective Tissue Development and Function	Volume of Subcutaneous Fat	0.0142	0.123	DPT	1
Cell-To-Cell Signaling and Interaction	Synaptic Transmission of Cerebral Cortex Cells	0.0144	0.123	ADORA1,GRIA2,SNAP25	3
Nervous System Development and Function	Synaptic Transmission of Cerebral Cortex Cells	0.0144	0.123	ADORA1,GRIA2,SNAP25	3
Nervous System Development and Function	Abnormal Morphology of Hippocampus	0.0145	0.124	CPLX2,EMX2,MAP1B,OTX1	4
Organ Morphology	Abnormal Morphology of Hippocampus	0.0145	0.124	CPLX2,EMX2,MAP1B,OTX1	4
Neurological Disease	Multiple Sclerosis	0.0145	0.124	CD47,CNR1,HLA-DQA1,HLA-DQB1,MBP,SNAP25	6
Skeletal and Muscular Disorders	Multiple Sclerosis	0.0145	0.124	CD47,CNR1,HLA-DQA1,HLA-DQB1,MBP,SNAP25	6
Inflammatory Disease	Multiple Sclerosis	0.0145	0.124	CD47,CNR1,HLA-DQA1,HLA-DQB1,MBP,SNAP25	6
Cell-To-Cell Signaling and Interaction	Long-Term Potentiation of Synapse	0.0145	0.124	CNR1,CPLX2,GRIA2,GRIK3,PCDH8,RIMS1	6
Nervous System Development and Function	Long-Term Potentiation of Synapse	0.0145	0.124	CNR1,CPLX2,GRIA2,GRIK3,PCDH8,RIMS1	6
Cardiovascular Disease	Acute Coronary Syndrome	0.0146	0.124	ADORA1,CD47,CNR1,GABRA1,GABRA4,GABRB2,HSPA1A/HSPA1B	7
Nervous System Development and Function	Morphology of Cerebellum	0.015	0.127	ASTN1,ATP2B2,CTNNA2,Gnas,MAP1B,OTX1	6
Organ Morphology	Morphology of Cerebellum	0.015	0.127	ASTN1,ATP2B2,CTNNA2,Gnas,MAP1B,OTX1	6
Cell Signaling	Rho Protein Signal Transduction	0.0152	0.128	ARHGAP5,KIFAP3,ROCK1,SCAI	4
Neurological Disease	Anorexia Nervosa	0.0155	0.13	GABRA1,GABRA4,GABRB2	3
Psychological Disorders	Anorexia Nervosa	0.0155	0.13	GABRA1,GABRA4,GABRB2	3
Nutritional Disease	Anorexia Nervosa	0.0155	0.13	GABRA1,GABRA4,GABRB2	3
Inflammatory Response	Antiviral Response of Cells	0.0155	0.13	JAK1,PLP1,RICTOR	3
Antimicrobial Response	Antiviral Response of Cells	0.0155	0.13	JAK1,PLP1,RICTOR	3
Neurological Disease	Panic Disorder	0.0155	0.13	GABRA1,GABRA4,GABRB2	3
Psychological Disorders	Panic Disorder	0.0155	0.13	GABRA1,GABRA4,GABRB2	3
Gene Expression	Expression of mRNA	0.0158	0.132	BACH2,CD47,CPEB3,JAK1,RPL23,RPL37,RSF1	7
Nervous System Development and Function	Startle Response	0.016	0.133	CPLX2,Gnas,GRIA4,SLC12A6	4
Behavior	Startle Response	0.016	0.133	CPLX2,Gnas,GRIA4,SLC12A6	4
Nervous System Development and Function	Differentiation of Neuroglia	0.016	0.133	DLX2,GAP43,NTF4,PLP1,QKI,RTN4	6
Cellular Development	Differentiation of Neuroglia	0.016	0.133	DLX2,GAP43,NTF4,PLP1,QKI,RTN4	6
Cell Signaling	cGMP-Mediated Signaling	0.0164	0.133	EDNRB,FZD2	2
Cellular Function and Maintenance	Function of Oligodendrocytes	0.0164	0.133	PLP1,QKI	2
Tissue Development	Generation of Fibroblasts	0.0164	0.133	KITLG,MYT1L	2
Cellular Growth and Proliferation	Generation of Fibroblasts	0.0164	0.133	KITLG,MYT1L	2
Immunological Disease	Hyperplasia of Myeloid Cells	0.0164	0.133	KITLG,RBL1	2
Cancer	Hyperplasia of Myeloid Cells	0.0164	0.133	KITLG,RBL1	2
Hematological Disease	Hyperplasia of Myeloid Cells	0.0164	0.133	KITLG,RBL1	2
Tissue Morphology	Mass of Interscapular Fat Pad	0.0164	0.133	Gnas,RBL1	2
Connective Tissue Development and Function	Mass of Interscapular Fat Pad	0.0164	0.133	Gnas,RBL1	2
Nervous System Development and Function	Myelination of Axons	0.0164	0.133	MBP,RTN4	2
Cellular Assembly and Organization	Myelination of Axons	0.0164	0.133	MBP,RTN4	2
Cell Morphology	Myelination of Axons	0.0164	0.133	MBP,RTN4	2
Tissue Development	Myelination of Axons	0.0164	0.133	MBP,RTN4	2
Cellular Function and Maintenance	Myelination of Axons	0.0164	0.133	MBP,RTN4	2
Cellular Development	Myelination of Axons	0.0164	0.133	MBP,RTN4	2
Neurological Disease	Neuropathic Pain	0.0164	0.133	CNR1,SCN1A	2
Organismal Injury and Abnormalities	Neuropathic Pain	0.0164	0.133	CNR1,SCN1A	2
Skeletal and Muscular Disorders	Skelatal Muscle Spasticity	0.0164	0.133	GABRA1,GABRA4	2
Nervous System Development and Function	Proliferation of Brain Cells	0.0164	0.133	CALCA,CNR1,GAP43,NEGR1,RBL1	5
Cellular Growth and Proliferation	Proliferation of Brain Cells	0.0164	0.133	CALCA,CNR1,GAP43,NEGR1,RBL1	5
Nervous System Development and Function	Cell Viability of Neuroglia	0.0178	0.144	CNR1,NTF4,PLP1	3
Cell Death and Survival	Cell Viability of Neuroglia	0.0178	0.144	CNR1,NTF4,PLP1	3
Cell Morphology	Morphology of Hematopoietic Progenitor Cells	0.0181	0.146	CD22,EPB41,JAM2,RBL1,RHOH,SLC4A4	6
Hematopoiesis	Morphology of Hematopoietic Progenitor Cells	0.0181	0.146	CD22,EPB41,JAM2,RBL1,RHOH,SLC4A4	6
Cell Cycle	Arrest In G1 Phase of Leukemia Cell Lines	0.0188	0.149	ACIN1,KITLG	2
Hematopoiesis	Frequency of Hematopoietic Progenitor Cells	0.0188	0.149	JAM2,KITLG	2
Behavior	Ingestion of Ethanol	0.0188	0.149	CNR1,GABRA1	2
Nervous System Development and Function	Neurogenesis of Cerebral Cortex	0.0188	0.149	ASPM,CNR1	2
Embryonic Development	Neurogenesis of Cerebral Cortex	0.0188	0.149	ASPM,CNR1	2
Tissue Development	Neurogenesis of Cerebral Cortex	0.0188	0.149	ASPM,CNR1	2
Organ Development	Neurogenesis of Cerebral Cortex	0.0188	0.149	ASPM,CNR1	2
Organismal Development	Neurogenesis of Cerebral Cortex	0.0188	0.149	ASPM,CNR1	2
Small Molecule Biochemistry	Removal of Amino Acids	0.0188	0.149	EDNRB,GRIA2	2
Amino Acid Metabolism	Removal of Amino Acids	0.0188	0.149	EDNRB,GRIA2	2
Nervous System Development and Function	Morphology of Forebrain	0.0189	0.15	ARHGAP5,EMX2,GAP43,MAP1B,OTX1,PEG3,SLC12A6,SMARCC1	8
Organ Morphology	Morphology of Forebrain	0.0189	0.15	ARHGAP5,EMX2,GAP43,MAP1B,OTX1,PEG3,SLC12A6,SMARCC1	8
Cellular Assembly and Organization	Extension of Cellular Protrusions	0.0191	0.151	ARHGAP5,GAP43,KITLG,MAP1B,MBP,NTF4,RTN4	7
Cell Morphology	Extension of Cellular Protrusions	0.0191	0.151	ARHGAP5,GAP43,KITLG,MAP1B,MBP,NTF4,RTN4	7
Cellular Function and Maintenance	Extension of Cellular Protrusions	0.0191	0.151	ARHGAP5,GAP43,KITLG,MAP1B,MBP,NTF4,RTN4	7
Cellular Assembly and Organization	Formation of Fibrils	0.0191	0.151	CALCA,MBP,SERPINH1	3
Tissue Development	Formation of Fibrils	0.0191	0.151	CALCA,MBP,SERPINH1	3
Neurological Disease	Epilepsy	0.0192	0.152	CACNB4,GABRA1,GABRA4,GABRB2,OTX1,SCN1A	6
Cellular Assembly and Organization	Binding of Cellular Membrane	0.0202	0.153	ADORA1,CALCA,CNR1,RAB3D	4
Nervous System Development and Function	Abnormal Morphology of Corpus Callosum	0.0204	0.153	EMX2,MAP1B,SLC12A6	3
Organ Morphology	Abnormal Morphology of Corpus Callosum	0.0204	0.153	EMX2,MAP1B,SLC12A6	3
Cell-To-Cell Signaling and Interaction	Long-Term Potentiation of Brain Cells	0.0204	0.153	GRIA2,PCDH8,RIMS1	3
Nervous System Development and Function	Long-Term Potentiation of Brain Cells	0.0204	0.153	GRIA2,PCDH8,RIMS1	3
Neurological Disease	Subarachnoid Hemorrhage	0.0204	0.153	GABRA1,GABRA4,GABRB2	3
Organismal Injury and Abnormalities	Subarachnoid Hemorrhage	0.0204	0.153	GABRA1,GABRA4,GABRB2	3
Organismal Functions	Hypoactivity of Mice	0.0204	0.153	CNR1,CPLX2,Gnas,GRIA2,PLP1,SLC7A10	6
Organ Morphology	Abnormal Morphology of Stapes	0.0212	0.153	DLX2,EMX2	2
Embryonic Development	Abnormal Morphology of Stapes	0.0212	0.153	DLX2,EMX2	2
Skeletal and Muscular System Development and Function	Abnormal Morphology of Stapes	0.0212	0.153	DLX2,EMX2	2
Tissue Development	Abnormal Morphology of Stapes	0.0212	0.153	DLX2,EMX2	2
Organ Development	Abnormal Morphology of Stapes	0.0212	0.153	DLX2,EMX2	2
Organismal Development	Abnormal Morphology of Stapes	0.0212	0.153	DLX2,EMX2	2
Connective Tissue Development and Function	Abnormal Morphology of Stapes	0.0212	0.153	DLX2,EMX2	2
Gene Expression	Binding of Sis-Inducible Element	0.0212	0.153	JAK1,KITLG	2
Organismal Injury and Abnormalities	Chronic Lower Back Pain	0.0212	0.153	SCN1A,SNAP25	2
Cellular Movement	Invasion of Cervical Cancer Cell Lines	0.0212	0.153	SLC12A6,SRRM1	2
Nervous System Development and Function	Morphology of Dendritic Spines	0.0212	0.153	ARHGEF7,CTNNA2	2
Tissue Morphology	Morphology of Dendritic Spines	0.0212	0.153	ARHGEF7,CTNNA2	2
Embryonic Development	Morphology of Dendritic Spines	0.0212	0.153	ARHGEF7,CTNNA2	2
Cellular Assembly and Organization	Morphology of Dendritic Spines	0.0212	0.153	ARHGEF7,CTNNA2	2
Cell Morphology	Morphology of Dendritic Spines	0.0212	0.153	ARHGEF7,CTNNA2	2
Tissue Development	Morphology of Dendritic Spines	0.0212	0.153	ARHGEF7,CTNNA2	2
Cellular Function and Maintenance	Morphology of Dendritic Spines	0.0212	0.153	ARHGEF7,CTNNA2	2
Cellular Development	Morphology of Dendritic Spines	0.0212	0.153	ARHGEF7,CTNNA2	2
Neurological Disease	Drug Abuse	0.0217	0.153	GABRA1,GABRA4,GABRB2	3
Psychological Disorders	Drug Abuse	0.0217	0.153	GABRA1,GABRA4,GABRB2	3
Neurological Disease	Generalized Anxiety Disorder	0.0217	0.153	GABRA1,GABRA4,GABRB2	3
Psychological Disorders	Generalized Anxiety Disorder	0.0217	0.153	GABRA1,GABRA4,GABRB2	3
Cell-To-Cell Signaling and Interaction	Miniature Excitatory Postsynaptic Currents	0.0217	0.153	CPLX2,NRXN1,SNAP25	3
Nervous System Development and Function	Miniature Excitatory Postsynaptic Currents	0.0217	0.153	CPLX2,NRXN1,SNAP25	3
Skeletal and Muscular Disorders	Rheumatic Disease	0.0219	0.153	AKAP13,CD22,CNR1,CXCL6,CXCL9,DNASE2,EDNRB,FMOD,FUBP1,GABRA1,GABRA4,GABRB2,HLA-DOA,HLA-DOB,HLA-DQA1,HLA-DQB1,HMMR,HSPA1A/HSPA1B,MAPK11,NTF4,PDE5A,RIMS1,RNF39,SCN1A,SNAP25	25
Connective Tissue Disorders	Rheumatic Disease	0.0219	0.153	AKAP13,CD22,CNR1,CXCL6,CXCL9,DNASE2,EDNRB,FMOD,FUBP1,GABRA1,GABRA4,GABRB2,HLA-DOA,HLA-DOB,HLA-DQA1,HLA-DQB1,HMMR,HSPA1A/HSPA1B,MAPK11,NTF4,PDE5A,RIMS1,RNF39,SCN1A,SNAP25	25
Inflammatory Disease	Rheumatic Disease	0.0219	0.153	AKAP13,CD22,CNR1,CXCL6,CXCL9,DNASE2,EDNRB,FMOD,FUBP1,GABRA1,GABRA4,GABRB2,HLA-DOA,HLA-DOB,HLA-DQA1,HLA-DQB1,HMMR,HSPA1A/HSPA1B,MAPK11,NTF4,PDE5A,RIMS1,RNF39,SCN1A,SNAP25	25
Neurological Disease	Psychosis	0.0221	0.153	GABRA1,GABRA4,GABRB2,SCN1A	4
Psychological Disorders	Psychosis	0.0221	0.153	GABRA1,GABRA4,GABRB2,SCN1A	4
Nervous System Development and Function	Abnormal Morphology of Cranial Nerve	0.0221	0.153	DLX2,NTF4,OTX1,PLP1	4
Tissue Morphology	Abnormal Morphology of Cranial Nerve	0.0221	0.153	DLX2,NTF4,OTX1,PLP1	4
Cell Death and Survival	Neuronal Cell Death	0.0225	0.153	ADORA1,ASTN1,ATRX,CXCL9,DLX2,GRIA2,KIFAP3,KITLG,KLF6,MAP1B,MAPK11,MBP,NPTX1,NTF4,PEG3,PLP1,ROCK1	17
Organ Morphology	Abnormal Morphology of Dilated Left Ventricle	0.0231	0.153	BAZ1B,PDLIM5,RB1CC1	3
Cardiovascular System Development and Function	Abnormal Morphology of Dilated Left Ventricle	0.0231	0.153	BAZ1B,PDLIM5,RB1CC1	3
Hereditary Disorder	Schizophreniform Psychosis	0.0231	0.153	GABRA1,GABRA4,GABRB2	3
Neurological Disease	Schizophreniform Psychosis	0.0231	0.153	GABRA1,GABRA4,GABRB2	3
Psychological Disorders	Schizophreniform Psychosis	0.0231	0.153	GABRA1,GABRA4,GABRB2	3
Cell Death and Survival	Cell Viability of Germ Cells	0.0239	0.153	KITLG,NTF4	2
Reproductive System Development and Function	Cell Viability of Germ Cells	0.0239	0.153	KITLG,NTF4	2
Neurological Disease	Neuralgia	0.0239	0.153	SCN1A,SNAP25	2
Organismal Injury and Abnormalities	Neuralgia	0.0239	0.153	SCN1A,SNAP25	2
Cellular Movement	Migration of Brain Cells	0.0241	0.153	ASTN1,CTNNA2,NTF4,RTN4	4
Neurological Disease	Agitation	0.0246	0.153	GABRA1,GABRA4,GABRB2	3
Psychological Disorders	Agitation	0.0246	0.153	GABRA1,GABRA4,GABRB2	3
Immunological Disease	Insulin-Dependent Diabetes Mellitus	0.0246	0.153	ALDH2,BACH2,HLA-DOA,HLA-DOB,HLA-DQA1,HLA-DQB1,HSPA1A/HSPA1B,RNF39	8
Endocrine System Disorders	Insulin-Dependent Diabetes Mellitus	0.0246	0.153	ALDH2,BACH2,HLA-DOA,HLA-DOB,HLA-DQA1,HLA-DQB1,HSPA1A/HSPA1B,RNF39	8
Gastrointestinal Disease	Insulin-Dependent Diabetes Mellitus	0.0246	0.153	ALDH2,BACH2,HLA-DOA,HLA-DOB,HLA-DQA1,HLA-DQB1,HSPA1A/HSPA1B,RNF39	8
Metabolic Disease	Insulin-Dependent Diabetes Mellitus	0.0246	0.153	ALDH2,BACH2,HLA-DOA,HLA-DOB,HLA-DQA1,HLA-DQB1,HSPA1A/HSPA1B,RNF39	8
Behavior	Learning	0.0247	0.153	CD47,CNR1,CPLX2,EPB41,GABRA1,GRIA2,GRIA4,NRXN1,NTF4,PCDH8,SNAP25	11
Cellular Compromise	Degeneration of Neurons	0.0256	0.153	CNR1,EDNRB,GABRB2,GRIA2,NTF4,PLP1	6
Cell Death and Survival	Degeneration of Neurons	0.0256	0.153	CNR1,EDNRB,GABRB2,GRIA2,NTF4,PLP1	6
Nervous System Development and Function	Proliferation of Neural Precursor Cells	0.0261	0.153	CNR1,GAP43,RBL1	3
Cellular Development	Proliferation of Neural Precursor Cells	0.0261	0.153	CNR1,GAP43,RBL1	3
Cellular Growth and Proliferation	Proliferation of Neural Precursor Cells	0.0261	0.153	CNR1,GAP43,RBL1	3
Cell Death and Survival	Cell Death of Retinal Ganglion Cells	0.0266	0.153	DLX2,NTF4	2
Nervous System Development and Function	Development of Dentate Gyrus	0.0266	0.153	CNR1,EMX2	2
Embryonic Development	Development of Dentate Gyrus	0.0266	0.153	CNR1,EMX2	2
Tissue Development	Development of Dentate Gyrus	0.0266	0.153	CNR1,EMX2	2
Organ Development	Development of Dentate Gyrus	0.0266	0.153	CNR1,EMX2	2
Organismal Development	Development of Dentate Gyrus	0.0266	0.153	CNR1,EMX2	2
Nervous System Development and Function	Survival of Oligodendrocytes	0.0266	0.153	CNR1,PLP1	2
Cell Death and Survival	Survival of Oligodendrocytes	0.0266	0.153	CNR1,PLP1	2
Cell-To-Cell Signaling and Interaction	Synaptic Transmission of Pyramidal Neurons	0.0266	0.153	GRIA2,SNAP25	2
Nervous System Development and Function	Synaptic Transmission of Pyramidal Neurons	0.0266	0.153	GRIA2,SNAP25	2
Hair and Skin Development and Function	Tensile Strength of Skin	0.0266	0.153	DPT,FMOD	2
Cell Death and Survival	Cell Death of Neuroglia	0.0267	0.153	GRIA4,GRIK3,NTF4,PLP1,QKI	5
Cellular Assembly and Organization	Formation of Plasma Membrane Projections	0.027	0.153	ARHGAP5,ARHGEF7,CD47,CTNNA2,DLX2,GAP43,KITLG,MAP1B,MBP,NTF4,ROCK1,RTN4,SLITRK2,SLITRK4	14
Cell Morphology	Formation of Plasma Membrane Projections	0.027	0.153	ARHGAP5,ARHGEF7,CD47,CTNNA2,DLX2,GAP43,KITLG,MAP1B,MBP,NTF4,ROCK1,RTN4,SLITRK2,SLITRK4	14
Cellular Function and Maintenance	Formation of Plasma Membrane Projections	0.027	0.153	ARHGAP5,ARHGEF7,CD47,CTNNA2,DLX2,GAP43,KITLG,MAP1B,MBP,NTF4,ROCK1,RTN4,SLITRK2,SLITRK4	14
Cellular Development	Formation of Plasma Membrane Projections	0.027	0.153	ARHGAP5,ARHGEF7,CD47,CTNNA2,DLX2,GAP43,KITLG,MAP1B,MBP,NTF4,ROCK1,RTN4,SLITRK2,SLITRK4	14
Organismal Injury and Abnormalities	Intracranial Hemorrhage	0.0273	0.153	ADORA1,GABRA1,GABRA4,GABRB2	4
Neurological Disease	Bipolar Disorder	0.0275	0.153	CALCA,GABRA1,GABRA4,GABRB2,GRIA2,PDLIM5,SCN1A,SLC12A6,SYN2	9
Psychological Disorders	Bipolar Disorder	0.0275	0.153	CALCA,GABRA1,GABRA4,GABRB2,GRIA2,PDLIM5,SCN1A,SLC12A6,SYN2	9
Neurological Disease	Attention Deficit Hyperactivity Disorder	0.0276	0.153	GABRA1,GABRA4,GABRB2	3
Psychological Disorders	Attention Deficit Hyperactivity Disorder	0.0276	0.153	GABRA1,GABRA4,GABRB2	3
Organismal Functions	Locomotor Activity	0.0276	0.153	CPLX2,GABRA1,SLC12A6	3
Cell-To-Cell Signaling and Interaction	Long Term Depression of Synapse	0.0276	0.153	CNR1,GRIA2,RIMS1	3
Nervous System Development and Function	Long Term Depression of Synapse	0.0276	0.153	CNR1,GRIA2,RIMS1	3
Cell Cycle	DNA Replication Checkpoint of Cells	0.0283	0.153	CENPE	1
DNA Replication, Recombination, and Repair	DNA Replication Checkpoint of Cells	0.0283	0.153	CENPE	1
Hereditary Disorder	Parkinson-Dementia Syndrome	0.0283	0.153	GAP43	1
Neurological Disease	Parkinson-Dementia Syndrome	0.0283	0.153	GAP43	1
Psychological Disorders	Parkinson-Dementia Syndrome	0.0283	0.153	GAP43	1
Skeletal and Muscular Disorders	Parkinson-Dementia Syndrome	0.0283	0.153	GAP43	1
Hereditary Disorder	Waardenburg-Shah Syndrome	0.0283	0.153	EDNRB	1
Dermatological Diseases and Conditions	Waardenburg-Shah Syndrome	0.0283	0.153	EDNRB	1
Developmental Disorder	Waardenburg-Shah Syndrome	0.0283	0.153	EDNRB	1
Nervous System Development and Function	Abnormal Morphology of Auditory Cortex	0.0283	0.153	ATP2B2	1
Organ Morphology	Abnormal Morphology of Auditory Cortex	0.0283	0.153	ATP2B2	1
Skeletal and Muscular System Development and Function	Abnormal Morphology of Enlarged Rib Cage	0.0283	0.153	RIMS1	1
Tissue Morphology	Abnormal Morphology of Fourth Branchial Arch	0.0283	0.153	BAZ1B	1
Embryonic Development	Abnormal Morphology of Fourth Branchial Arch	0.0283	0.153	BAZ1B	1
Organ Morphology	Abnormal Morphology of Guard Hair	0.0283	0.153	RBL1	1
Hair and Skin Development and Function	Abnormal Morphology of Guard Hair	0.0283	0.153	RBL1	1
Nervous System Development and Function	Abnormal Morphology of Medial Ganglionic Eminences	0.0283	0.153	EMX2	1
Tissue Morphology	Abnormal Morphology of Medial Ganglionic Eminences	0.0283	0.153	EMX2	1
Organ Morphology	Abnormal Morphology of Orbitosphenoid Bone	0.0283	0.153	OTX1	1
Embryonic Development	Abnormal Morphology of Orbitosphenoid Bone	0.0283	0.153	OTX1	1
Skeletal and Muscular System Development and Function	Abnormal Morphology of Orbitosphenoid Bone	0.0283	0.153	OTX1	1
Tissue Development	Abnormal Morphology of Orbitosphenoid Bone	0.0283	0.153	OTX1	1
Organ Development	Abnormal Morphology of Orbitosphenoid Bone	0.0283	0.153	OTX1	1
Organismal Development	Abnormal Morphology of Orbitosphenoid Bone	0.0283	0.153	OTX1	1
Connective Tissue Development and Function	Abnormal Morphology of Orbitosphenoid Bone	0.0283	0.153	OTX1	1
Organ Morphology	Abnormal Morphology of Small Cecum	0.0283	0.153	SLC4A4	1
Digestive System Development and Function	Abnormal Morphology of Small Cecum	0.0283	0.153	SLC4A4	1
Tissue Development	Activation of Brown Adipose Tissue	0.0283	0.153	Gnas	1
Tissue Development	Activation of Neuronal Layer	0.0283	0.153	CNR1	1
Cell-To-Cell Signaling and Interaction	Activation of Spleen Cell Lines	0.0283	0.153	MBP	1
Cell-To-Cell Signaling and Interaction	Adhesion of Melanocytes	0.0283	0.153	KITLG	1
Tissue Development	Adhesion of Melanocytes	0.0283	0.153	KITLG	1
Cardiovascular System Development and Function	Angiogenesis of Infarct	0.0283	0.153	KITLG	1
Behavior	Anxiolysis	0.0283	0.153	GABRA1	1
Cell Death and Survival	Apoptosis of Primordial Germ Cells	0.0283	0.153	KITLG	1
Cell Death and Survival	Apoptosis of Type A Spermatogonia	0.0283	0.153	KITLG	1
Cell Cycle	Arrest in G1/S Phase Transition of Leukemia Cell Lines	0.0283	0.153	KITLG	1
Cell-To-Cell Signaling and Interaction	Association of Synaptic Vesicles	0.0283	0.153	SYN2	1
Nervous System Development and Function	Association of Synaptic Vesicles	0.0283	0.153	SYN2	1
Cellular Assembly and Organization	Association of Synaptic Vesicles	0.0283	0.153	SYN2	1
Cellular Compromise	Atrophy of Rubrospinal Neurons	0.0283	0.153	NTF4	1
Organismal Injury and Abnormalities	Atrophy of Rubrospinal Neurons	0.0283	0.153	NTF4	1
Small Molecule Biochemistry	Binding of Cyclic AMP	0.0283	0.153	MAP1B	1
Cell Signaling	Binding of Cyclic AMP	0.0283	0.153	MAP1B	1
Nucleic Acid Metabolism	Binding of Cyclic AMP	0.0283	0.153	MAP1B	1
Nervous System Development and Function	Blebbing of Astrocytes	0.0283	0.153	ROCK1	1
Cell Morphology	Blebbing of Astrocytes	0.0283	0.153	ROCK1	1
Nervous System Development and Function	Branching of Peripheral Nerve	0.0283	0.153	RTN4	1
Cellular Assembly and Organization	Branching of Peripheral Nerve	0.0283	0.153	RTN4	1
Cell Morphology	Branching of Peripheral Nerve	0.0283	0.153	RTN4	1
Tissue Development	Branching of Peripheral Nerve	0.0283	0.153	RTN4	1
Cellular Function and Maintenance	Branching of Peripheral Nerve	0.0283	0.153	RTN4	1
Cellular Development	Branching of Peripheral Nerve	0.0283	0.153	RTN4	1
Hereditary Disorder	Campomelic Dysplasia	0.0283	0.153	TBX15	1
Skeletal and Muscular Disorders	Campomelic Dysplasia	0.0283	0.153	TBX15	1
Developmental Disorder	Campomelic Dysplasia	0.0283	0.153	TBX15	1
Cell Cycle	Cell Cycle Progression of Chondrocytes	0.0283	0.153	RBL1	1
Connective Tissue Development and Function	Cell Cycle Progression of Chondrocytes	0.0283	0.153	RBL1	1
Cell Cycle	Cell Cycle Progression of Erythroid Cells	0.0283	0.153	KITLG	1
Cancer	Cell Viability of Mesothelioma Cells	0.0283	0.153	KITLG	1
Cell Death and Survival	Cell Viability of Mesothelioma Cells	0.0283	0.153	KITLG	1
Tumor Morphology	Cell Viability of Mesothelioma Cells	0.0283	0.153	KITLG	1
Cell-To-Cell Signaling and Interaction	Cell-Cell Adhesion of Cervical Cancer Cell Lines	0.0283	0.153	SLC12A6	1
Tissue Development	Cell-Cell Adhesion of Cervical Cancer Cell Lines	0.0283	0.153	SLC12A6	1
Cellular Movement	Chemokinesis of Kidney Cell Lines	0.0283	0.153	CNR1	1
Renal and Urological System Development and Function	Chemokinesis of Kidney Cell Lines	0.0283	0.153	CNR1	1
Cardiovascular Disease	Chronic Thromboembolic Pulmonary Hypertension	0.0283	0.153	EDNRB	1
Hematological Disease	Chronic Thromboembolic Pulmonary Hypertension	0.0283	0.153	EDNRB	1
Respiratory Disease	Chronic Thromboembolic Pulmonary Hypertension	0.0283	0.153	EDNRB	1
Molecular Transport	Clearance of Creatine	0.0283	0.153	EDNRB	1
Small Molecule Biochemistry	Clearance of Creatine	0.0283	0.153	EDNRB	1
Amino Acid Metabolism	Clearance of Creatine	0.0283	0.153	EDNRB	1
Cell Death and Survival	Colony Survival of Breast Cancer Cell Lines	0.0283	0.153	RB1CC1	1
Cellular Function and Maintenance	Colony Survival of Breast Cancer Cell Lines	0.0283	0.153	RB1CC1	1
Nervous System Development and Function	Commitment of Ganglioblasts	0.0283	0.153	NTF4	1
Cellular Development	Commitment of Ganglioblasts	0.0283	0.153	NTF4	1
Cell-To-Cell Signaling and Interaction	Conduction of Purkinje Cells	0.0283	0.153	GABRA1	1
Nervous System Development and Function	Conduction of Purkinje Cells	0.0283	0.153	GABRA1	1
Organ Morphology	Contraction of Myometrium	0.0283	0.153	CALCA	1
Cell Death and Survival	Cytotoxicity of Cd56+ Natural Killer Cells	0.0283	0.153	KITLG	1
Small Molecule Biochemistry	Cytotoxicity of Daunorubicin	0.0283	0.153	KITLG	1
Cell Death and Survival	Cytotoxicity of Daunorubicin	0.0283	0.153	KITLG	1
Drug Metabolism	Cytotoxicity of Daunorubicin	0.0283	0.153	KITLG	1
Nervous System Development and Function	Dedepression of Ca1 Neuron	0.0283	0.153	GRIA2	1
Cell-To-Cell Signaling and Interaction	Degradation of Synapse	0.0283	0.153	JAK1	1
Neurological Disease	Demyelination of Peripheral Nerve	0.0283	0.153	SLC12A6	1
Cell Morphology	Depolarization of Purkinje Cells	0.0283	0.153	NTF4	1
Cellular Function and Maintenance	Depolarization of Purkinje Cells	0.0283	0.153	NTF4	1
Nervous System Development and Function	Depotentiation of Ca1 Neuron	0.0283	0.153	GRIA2	1
Nervous System Development and Function	Development of Ocular Dominance Patch	0.0283	0.153	NTF4	1
Embryonic Development	Development of Ocular Dominance Patch	0.0283	0.153	NTF4	1
Tissue Development	Development of Ocular Dominance Patch	0.0283	0.153	NTF4	1
Organ Development	Development of Ocular Dominance Patch	0.0283	0.153	NTF4	1
Organismal Development	Development of Ocular Dominance Patch	0.0283	0.153	NTF4	1
Nervous System Development and Function	Development of Pontine Nucleus	0.0283	0.153	MAP1B	1
Embryonic Development	Development of Pontine Nucleus	0.0283	0.153	MAP1B	1
Tissue Development	Development of Pontine Nucleus	0.0283	0.153	MAP1B	1
Organ Development	Development of Pontine Nucleus	0.0283	0.153	MAP1B	1
Organismal Development	Development of Pontine Nucleus	0.0283	0.153	MAP1B	1
Embryonic Development	Development of Saccule	0.0283	0.153	OTX1	1
Tissue Development	Development of Saccule	0.0283	0.153	OTX1	1
Auditory and Vestibular System Development and Function	Development of Saccule	0.0283	0.153	OTX1	1
Organ Development	Development of Saccule	0.0283	0.153	OTX1	1
Organismal Development	Development of Saccule	0.0283	0.153	OTX1	1
Embryonic Development	Development of Sperm Head	0.0283	0.153	CLIP1	1
Cellular Assembly and Organization	Development of Sperm Head	0.0283	0.153	CLIP1	1
Tissue Development	Development of Sperm Head	0.0283	0.153	CLIP1	1
Organ Development	Development of Sperm Head	0.0283	0.153	CLIP1	1
Organismal Development	Development of Sperm Head	0.0283	0.153	CLIP1	1
Reproductive System Development and Function	Development of Sperm Head	0.0283	0.153	CLIP1	1
Tissue Development	Development of Ventral Nerve Cord	0.0283	0.153	OTX1	1
Cellular Development	Differentiation of Blood-Derived Mast Cells	0.0283	0.153	KITLG	1
Hematological System Development and Function	Differentiation of Blood-Derived Mast Cells	0.0283	0.153	KITLG	1
Hematopoiesis	Differentiation of Blood-Derived Mast Cells	0.0283	0.153	KITLG	1
Embryonic Development	Differentiation of Melanoblasts	0.0283	0.153	KITLG	1
Cellular Development	Differentiation of Melanoblasts	0.0283	0.153	KITLG	1
Cellular Development	Differentiation of Prostate Gland	0.0283	0.153	KLF6	1
Cellular Compromise	Disorganization of Actin	0.0283	0.153	ARHGAP5	1
Ophthalmic Disease	Disruption of Retina	0.0283	0.153	RBL1	1
Cellular Movement	Dissemination of Lymphoma Cell Lines	0.0283	0.153	CD47	1
Cellular Compromise	Dysfunction of Cardiomyocytes	0.0283	0.153	ALDH2	1
Cell Cycle	Entry into S Phase of Cd34+ Cells	0.0283	0.153	KITLG	1
Cell Cycle	Entry into Cell Cycle Progression of Fibroblasts	0.0283	0.153	RBL1	1
Connective Tissue Development and Function	Entry into Cell Cycle Progression of Fibroblasts	0.0283	0.153	RBL1	1
Behavior	Escape Behavior	0.0283	0.153	ADORA1	1
Nervous System Development and Function	Excitation of Hippocampus	0.0283	0.153	GRIK3	1
Organ Development	Excitation of Hippocampus	0.0283	0.153	GRIK3	1
Cell-To-Cell Signaling and Interaction	Firing of Purkinje Cells	0.0283	0.153	RBFOX1	1
Nervous System Development and Function	Firing of Purkinje Cells	0.0283	0.153	RBFOX1	1
Nervous System Development and Function	Formation of Ammon's Horn	0.0283	0.153	OTX1	1
Organ Development	Formation of Ammon's Horn	0.0283	0.153	OTX1	1
Small Molecule Biochemistry	Formation of D-Sphingosine	0.0283	0.153	ASAH2	1
Lipid Metabolism	Formation of D-Sphingosine	0.0283	0.153	ASAH2	1
Nervous System Development and Function	Formation of Axon Bundle	0.0283	0.153	MAP1B	1
Tissue Development	Formation of Axon Bundle	0.0283	0.153	MAP1B	1
Nervous System Development and Function	Formation of Dorsal Thalamus	0.0283	0.153	OTX1	1
Organ Development	Formation of Dorsal Thalamus	0.0283	0.153	OTX1	1
